# Supplementary material for: Impact of a family history of cardiovascular disease on prevalence, awareness, treatment, control of dyslipidemia, and healthy behaviors: Findings from the Korea National Health and Nutrition Examination Survey
Source: PLoS One. 2021 Jul 29;16(7):e0254907. doi: 10.1371/journal.pone.0254907 (PMC8321108; doi:10.1371/journal.pone.0254907)
Supplement: S1 Dataset — (XLSX) [file pone.0254907.s001.xlsx]

## Sheet: Sheet1
ID	year	psu	sex	age	ho_incm	pa_aerobic	HE_BMI	fhcvd	htnpv	dmpv	smoking	dlpv	dlaw	dltrt	dlcont	wtcont	drink	healthchk	agegroup	marital	education	occpation	residence	insurance	selfhealth
A209716213	2014	A209	2	30	3	1	28.9399	0	0	0	0	0	0	0	0	1	0	0	1	0	3	1	1	1	2
A209731515	2014	A209	2	57	2	1	19.4215	0	0	0	0	0	0	0	0		0	1	3	1	1	1	1	1	1
A209731516	2014	A209	1	66	2	1	24.1459	1	0	0	0	0	0	0	0	0	0	1	4	1	3	1	1	1	3
A209736615	2014	A209	2	41	3	1	30.5981	0	0	0	0	0	0	0	0	1	1	0	2	1	2	1	1	1	2
A209736616	2014	A209	1	47	3	0	28.0872	0	1	0	1	0	0	0	0	0	1	0	2	1	3	2	1	1	2
A209738316	2014	A209	2	53	2	1	18.3825	0	0	0	0	0	0	0	0		0	1	3	0	2	2	1	1	3
A209745116	2014	A209	1	40	2	1	27.4398	0	0	0	0	0	0	0	0	1	1	0	2	0	2	2	1	1	2
A209758715	2014	A209	2	35	3	1	27.1448	0	0	0	0	0	0	0	0	0	0	0	1	1	3	1	1	1	3
A209758716	2014	A209	1	36	3	1	25.2231	0	0	0	0	0	0	0	0	0	0	1	1	1	3	2	1	1	3
A209765514	2014	A209	1	19	3	1	22.9111	0	0	0	0	0	0	0	0		0	1	1	0	3	3	1	1	3
A209765515	2014	A209	2	44	3	1	22.6839	1	0	0	0	0	0	0	0		0	1	2	1	2	3	1	1	2
A209775715	2014	A209	2	45	3	1	19.2215	0	0	0	0	0	0	0	0		0	1	2	1	2	3	1	1	2
A209780813	2014	A209	2	27	4	0	34.5776	0	0	0	1	0	0	0	0	1	1	0	1	0	3	2	1	1	2
A209780814	2014	A209	1	31	4	1	27.5183	0	1	0	0	0	0	0	0	0	0	1	1	0	3	2	1	1	2
A209780816	2014	A209	1	62	4	0	29.6206	1	1	1	0	0	0	0	0	1	0	0	4	1	3	3	1	1	3
A209782515	2014	A209	2	29	2	1	20.7447	0	0	0	0	0	0	0	0		0	0	1	1	3	1	1	1	2
A209782516	2014	A209	1	31	2	0	23.5698	0	0	0	1	0	0	0	0	1	0	0	1	1	2	2	1	1	3
A209787616	2014	A209	2	39	3	1	19.8543	0	0	0	0	0	0	0	0		0	1	1	0	3	2	1	1	2
A209794416	2014	A209	2	32	2	1	20.3839	0	0	0	0	0	0	0	0		0	1	1	1	3	1	1	1	2
A209797814	2014	A209	1	30	3	1	24.274	0	0	0	1	0	0	0	0	1	1	1	1	0	3	2	1	1	2
A209797815	2014	A209	2	56	3	1	26.5051	0	0	1	0	1	0	0	0	1	0	1	3	1	2	1	1	1	2
A209797816	2014	A209	1	60	3	1	22.3203	0	1	0	0	0	0	0	0		0	1	4	1	3	2	1	1	3
A209799515	2014	A209	2	64	3	1	27.0299	0	1	0	0	0	0	0	0	1	0	1	4	1	3	2	1	1	2
A209799516	2014	A209	1	69	3	1	25.836	0	0	1	0	0	0	0	0	1	0	1	4	1	2	1	1	1	2
A210724715	2014	A210	2	38	2	1	23.2293	0	0	0	0	0	0	0	0	0	0	0	1	1	3	1	1	1	2
A210738313	2014	A210	1	26	4	1	21.6567	0	0	0	0	0	0	0	0		0	0	1	0	3	2	1	1	3
A210738314	2014	A210	2	29	4	0	20.3489	0	0	0	0	0	0	0	0		0	0	1	0	3	2	1	1	2
A210738316	2014	A210	1	58	4	1	23.9198	0	1	0	1	0	0	0	0	0	1	1	3	1	2	2	1	1	3
A210762114	2014	A210	2	41	2	0	26.497	1	0	0	0	0	0	0	0	1	1	0	2	0	2	1	1	1	2
A210762116	2014	A210	1	70	2	1	21.9786	0	1	1	0	1	1	1	1		0	0	5	1	1	3	1	1	2
A210768915	2014	A210	2	20	3	1	21.9049	0	0	0	0	0	0	0	0		1	0	1	0	2	1	1	1	2
A210768916	2014	A210	2	46	3	1	18.8624	0	0	0	0	0	0	0	0		0	1	2	0	3	1	1	1	2
A210770616	2014	A210	1	67	1	1	25.8813	0	1	0	0	0	0	0	0	1	0	0	4	1	1	2	1	1	3
A210794415	2014	A210	2	55	3	0	23.9384	0	0	0	0	0	0	0	0	0	0	1	3	1	1	1	1	1	3
A210794416	2014	A210	1	59	3	1	26.7361	0	0	0	0	0	0	0	0	1	0	1	3	1	1	3	1	1	3
A210801215	2014	A210	2	64	1	0	25.6	0	0	0	0	1	1	1	0	1	0	0	4	0	1	1	1	1	3
A210801216	2014	A210	1	41	1	0	21.8517	0	0	1	1	1	0	0	0		1	0	2	0	3	2	1	1	2
A210818213	2014	A210	2	37	2	1	18.2291	0	0	0	0	0	0	0	0		0	1	1	0	3	2	1	1	2
A210818215	2014	A210	2	66	2	1	21.8973	0	0	0	0	0	0	0	0		0	1	4	1	1	1	1	1	2
A210818216	2014	A210	1	70	2	1	20.436	1	0	0	0	0	0	0	0		0	1	5	1	1	1	1	1	2
A210821615	2014	A210	2	42	2	1	21.0836	0	0	0	0	0	0	0	0		0	1	2	1	3	1	1	1	2
A211714515	2014	A211	2	38	4	1	26.5206	0	0	0	0	0	0	0	0	1	1	1	1	1	3	1	1	1	3
A211714516	2014	A211	1	43	4	0	26.3555	0	1	0	0	0	0	0	0	1	0	1	2	1	3	2	1	1	2
A211726413	2014	A211	2	79	3	1	26.1265	0	1	1	0	1	1	1	1	0	0	1	5	0	1	1	1	1	3
A211726415	2014	A211	2	41	3	0	22.9917	0	0	0	0	0	0	0	0		0	1	2	1	2	2	1	1	3
A211726416	2014	A211	1	47	3	1	22.1493	0	0	0	1	0	0	0	0		0	0	2	1	3	2	1	1	2
A211733216	2014	A211	1	55	2	0	27.4259	0	1	1	0	0	0	0	0	1	0	0	3	1	1	3	1	1	2
A211746813	2014	A211	1	22	3	1	19.8926	0	0	0	1	0	0	0	0		0	0	1	0	3	1	1	1	3
A211746815	2014	A211	2	52	3	1	23.3977	0	0	0	0	0	0	0	0	1	0	1	3	1	2	1	1	1	2
A211746816	2014	A211	1	51	3	1	25.5922	0	0	0	1	0	0	0	0	1	1	1	3	1	3	2	1	1	2
A211751915	2014	A211	2	38	2	1	21.4273	0	0	0	0	0	0	0	0		0	0	1	1	3	1	1	1	2
A211751916	2014	A211	1	38	2	1	24.0391	0	1	0	0	0	0	0	0	1	0	1	1	1	3	2	1	1	2
A211758715	2014	A211	2	80	3	0	21.5056	1	1	0	0	0	0	0	0		0	1	6	1	3	1	1	1	2
A211763812	2014	A211	1	73	4	1	25.2475	0	0	0	0	0	0	0	0	1	1	1	5	1	1	3	1	1	1
A211763816	2014	A211	1	47	4	0	24.3081	0	0	0	1	0	0	0	0	1	1	0	2	1	3	2	1	1	2
A211767215	2014	A211	2	36	4	0	19.6892	0	0	0	0	0	0	0	0		0	0	1	1	3	1	1	1	2
A211767216	2014	A211	1	43	4	1	23.8132	0	0	0	0	0	0	0	0	0	0	1	2	1	3	2	1	1	2
A211777415	2014	A211	2	35	2	0	18.1726	0	0	0	0	0	0	0	0		1	1	1	1	3	2	1	1	3
A211777416	2014	A211	1	36	2	1	23.4455	0	0	0	0	0	0	0	0	0	0	1	1	1	2	2	1	1	3
A211779113	2014	A211	1	27	2	1	26.7893	0	0	0	0	0	0	0	0	1	0	0	1	0	3	1	1	1	2
A211779116	2014	A211	1	59	2	1	20.8933	0	0	0	0	0	0	0	0		0	1	3	1	3	2	1	1	2
A211785915	2014	A211	2	45	4	1	22.8927	0	0	0	0	0	0	0	0		0	1	2	1	2	1	1	1	1
A211799515	2014	A211	2	35	4	0	22.4334	0	0	0	0	0	0	0	0		0	1	1	1	3	1	1	1	2
A211799516	2014	A211	1	36	4	0	21.5022	0	0	0	0	0	0	0	0		0	1	1	1	3	2	1	1	3
A211802915	2014	A211	2	48	4	1	20.0668	0	0	0	0	0	0	0	0		0	1	2	1	3	2	1	1	2
A211802916	2014	A211	1	51	4	1	24.2752	0	0	0	0	0	0	0	0	1	0	1	3	1	2	2	1	1	3
A211809715	2014	A211	2	43	4	0	24.5311	1	0	0	0	0	0	0	0	1	0	1	2	1	3	1	1	1	1
A211809716	2014	A211	1	45	4	0	18.8303	1	0	0	0	0	0	0	0		0	1	2	1	3	2	1	1	3
A211819915	2014	A211	2	37	4	1	19.5298	0	0	0	0	0	0	0	0		0	0	1	1	3	1	1	1	3
A211819916	2014	A211	1	40	4	1	25.1134	0	0	0	1	0	0	0	0	1	0	1	2	1	3	2	1	1	2
A212729816	2014	A212	1	71	2	0	19.6527	1	1	0	1	0	0	0	0		0	1	5	0	1	1	1	1	2
A212741716	2014	A212	1	32	3	0	23.3951	0	0	0	1	0	0	0	0	0	0	1	1	1	1	2	1	1	2
A212748516	2014	A212	2	75	1	0	25.8798	0	0	0	0	1	1	1	0	1	0	1	5	0	1	1	1	1	3
A212753616	2014	A212	2	60	1	1	26.1461	1	1	1	0	1	0	0	0	1	0	1	4	0	3	1	1	1	2
A212760413	2014	A212	1	19	4	1	27.1182	0	0	0	0	0	0	0	0	1	1	1	1	0	2	1	1	1	3
A212760414	2014	A212	1	23	4	1	25.1545	0	0	0	0	0	0	0	0	1	1	0	1	0	3	2	1	1	3
A212760415	2014	A212	2	50	4	1	26.227	0	0	0	0	0	0	0	0	1	0	1	3	1	1	2	1	1	3
A212760416	2014	A212	1	55	4	1	24.7657	0	0	0	1	0	0	0	0	0	1	1	3	1	1	3	1	1	2
A212772313	2014	A212	2	23	2	1	21.5869	0	0	0	0	0	0	0	0		0	0	1	0	3	1	1	1	3
A212772314	2014	A212	2	24	2	1	21.1227	0	0	0	0	0	0	0	0		0	0	1	0	3	1	1	1	2
A212772315	2014	A212	2	54	2	1	23.8649	0	0	0	0	0	0	0	0	0	0	1	3	1	1	3	1	1	2
A212772316	2014	A212	1	54	2	1	24.9344	0	0	0	1	0	0	0	0	0	0	1	3	1	1	3	1	1	2
A212774016	2014	A212	2	73	1	1	21.0374	0	0	0	0	0	0	0	0		0	1	5	0	1	1	1	0	1
A212779115	2014	A212	1	55	2	1	16.0694	0	0	0	1	0	0	0	0		1	0	3	1	2	3	1	1	1
A212779116	2014	A212	2	49	2	1	21.5008	1	0	0	0	0	0	0	0		0	0	2	1	2	2	1	1	3
A212787615	2014	A212	2	35	2	1	22.2908	0	0	0	0	0	0	0	0		0	1	1	1	3	2	1	1	3
A212787616	2014	A212	1	44	2	1	28.024	1	0	0	1	0	0	0	0	1	0	0	2	1	2	3	1	1	2
A212796115	2014	A212	1	41	2	1	23.1854	0	0	0	1	0	0	0	0	1	0	1	2	0	2	2	1	1	2
A212796116	2014	A212	2	71	2	0	26.8161	0	1	1	0	1	1	1	1	1	0	1	5	0	1	2	1	1	1
A212799514	2014	A212	1	44	1	1	24.3505	0	0	0	1	0	0	0	0	1	0	0	2	0	2	2	1	1	2
A212799515	2014	A212	2	71	1	0	23.3193	0	1	0	0	0	0	0	0	0	0	1	5	1	1	1	1	1	2
A213726415	2014	A213	2	74	3	0	23.976	0	0	0	0	0	0	0	0	0	0	0	5	1	1	1	1	1	1
A213733215	2014	A213	2	46	2	0	21.1206	0	0	0	0	0	0	0	0		0	0	2	1	1	1	1	1	3
A213738316	2014	A213	2	76	1	1	22.1899	0	1	1	0	1	1	1	0		0	1	5	0	1	1	1	0	2
A213746816	2014	A213	1	53	2	1	24.9872	0	1	0	1	0	0	0	0	0	0	0	3	0	1	3	1	0	1
A213767215	2014	A213	2	50	4	1	30.5294	0	0	0	0	0	0	0	0	1	0	1	3	1	2	1	1	1	3
A213768916	2014	A213	2	74	1	1	18.6613	0	0	0	0	1	1	0	0		0	1	5	0	1	1	1	0	1
A214731515	2014	A214	2	67	1	1	30.1815	0	0	1	0	1	1	1	0	1	0	1	4	1	1	1	1	1	1
A214731516	2014	A214	1	72	1	1	24.6021	0	0	0	0	0	0	0	0	0	0	1	5	1	1	3	1	1	2
A214733214	2014	A214	1	23	3	1	26.5669	0	0	0	0	0	0	0	0	1	0	1	1	0	3	1	1	1	3
A214733215	2014	A214	2	52	3	1	26.7825	0	0	0	0	0	0	0	0	1	0	0	3	1	1	1	1	1	1
A214733216	2014	A214	1	58	3	1	24.0311	0	0	0	1	0	0	0	0	1	0	1	3	1	1	3	1	1	1
A214741713	2014	A214	1	20	2	1	26.4956	0	0	0	0	0	0	0	0	1	0	1	1	0	3	1	1	1	3
A214741716	2014	A214	2	51	2	0	26.9625	0	0	0	0	1	1	0	0	0	0	0	3	1	1	3	1	1	2
A214746815	2014	A214	2	50	2	0	19.425	0	1	0	0	0	0	0	0		0	0	3	1	1	2	1	1	2
A214762115	2014	A214	2	36	2	1	19.3821	0	1	0	0	0	0	0	0		0	0	1	1	3	1	1	1	2
A214762116	2014	A214	1	36	2	1	27.7162	0	0	0	0	0	0	0	0	0	0	0	1	1	3	2	1	1	2
A214763815	2014	A214	2	72	2	0	23.6319	1	0	1	1	1	0	0	0	0	0	0	5	1	1	1	1	1	3
A214765515	2014	A214	1	27	3	1	35.1945	0	0	0	1	0	0	0	0	0	0	0	1	0	3	2	1	1	1
A214775715	2014	A214	2	42	3	1	20.5322	1	0	0	0	0	0	0	0		0	1	2	1	2	2	1	1	2
A214789315	2014	A214	2	40	3	1	21.2427	0	0	0	0	0	0	0	0		1	0	2	1	3	2	1	1	2
A214789316	2014	A214	1	43	3	1	23.4361	1	0	0	1	0	0	0	0	1	1	1	2	1	2	3	1	1	3
A214806315	2014	A214	2	58	2	1	26.8737	0	0	1	0	1	0	0	0	1	0	1	3	1	1	2	1	1	2
A214806316	2014	A214	1	61	2	0	18.2796	1	0	0	1	0	0	0	0		0	1	4	1	1	2	1	1	1
A214819916	2014	A214	2	62	4	0	19.6757	0	0	0	0	0	0	0	0		0	1	4	0	3	2	1	1	2
A214823316	2014	A214	1	51	1	1	29.9986	0	1	0	0	0	0	0	0	1	1	0	3	1	2	1	1	1	2
A215682216	2014	A215	1	80	1	0	22.265	1	0	1	0	1	0	0	0		1	1	6	1	1	3	1	1	1
A215706016	2014	A215	2	36	4	1	19.536	0	0	0	1	0	0	0	0		0	1	1	0	3	2	1	1	2
A215729815	2014	A215	2	62	4	0	24.206	0	1	0	0	1	1	0	0	1	0	1	4	1	1	1	1	1	1
A215767215	2014	A215	1	57	1	1	22.9971	1	1	0	1	0	0	0	0		0	1	3	1	2	3	1	1	3
A215767216	2014	A215	2	62	1	1	23.3023	0	0	0	0	0	0	0	0	0	0	0	4	1	1	2	1	1	2
A215789314	2014	A215	1	23	3	1	27.0823	0	0	0	1	0	0	0	0	1	1	0	1	0	3	1	1	1	1
A215789316	2014	A215	1	51	3	0	23.5653	0	0	0	0	0	0	0	0	0	0	1	3	1	2	3	1	1	3
A215797816	2014	A215	2	74	2	0	24.8699	1	1	1	0	1	0	0	0	1	0	1	5	0	2	1	1	1	2
A215801215	2014	A215	2	44	3	0	29.5729	0	0	0	0	0	0	0	0	1	0	1	2	1	2	2	1	1	2
A215804616	2014	A215	1	63	3	0	25.8797	0	0	0	0	0	0	0	0	1	0	0	4	1	1	3	1	1	1
A216740015	2014	A216	2	43	4	1	25.2127	1	0	0	0	0	0	0	0	1	0	1	2	1	2	2	1	1	3
A216740016	2014	A216	1	39	4	0	22.5614	0	0	0	0	0	0	0	0		0	1	1	1	3	2	1	1	3
A216743416	2014	A216	1	64	1	0	18.7886	1	1	0	1	0	0	0	0		1	1	4	0	1	1	1	1	1
A216745115	2014	A216	2	29	4	1	25.2901	0	0	0	0	0	0	0	0	1	0	1	1	1	3	1	1	1	2
A216745116	2014	A216	1	34	4	1	26.8105	0	1	0	0	0	0	0	0	1	0	1	1	1	3	2	1	1	3
A216748516	2014	A216	1	52	3	1	23.1003	0	1	0	0	0	0	0	0	1	0	1	3	1	3	3	1	1	3
A216753615	2014	A216	2	33	3	0	23.0407	0	0	0	0	0	0	0	0	0	0	1	1	1	3	1	1	1	2
A216762116	2014	A216	2	65	2	0	23.2122	0	0	0	0	0	0	0	0	1	0	1	4	0	1	3	1	1	2
A216782514	2014	A216	2	19	3	1	17.8148	0	0	0	0	0	0	0	0		0	0	1	0	3	1	1	1	3
A216782515	2014	A216	2	46	3	0	18.7858	1	0	0	0	0	0	0	0		0	1	2	1	2	1	1	1	2
A216782516	2014	A216	1	51	3	0	20.3063	0	0	0	0	0	0	0	0		0	1	3	1	1	3	1	1	1
A216784214	2014	A216	2	32	3	1	24.7026	0	0	0	1	0	0	0	0	1	0	0	1	0	2	1	1	1	2
A216789314	2014	A216	2	21	3	1	19.7558	0	0	0	0	0	0	0	0		0	0	1	0	3	1	1	1	3
A216789315	2014	A216	2	49	3	0	25.8984	0	0	0	0	0	0	0	0	0	0	1	2	1	3	2	1	1	3
A216789316	2014	A216	1	50	3	1	23.7215	0	0	0	1	0	0	0	0	1	1	1	3	1	3	2	1	1	2
A216799515	2014	A216	2	60	4	0	22.705	0	1	0	0	0	0	0	0		0	1	4	1	3	2	1	1	2
A216801215	2014	A216	2	58	3	0	21.4175	1	0	0	0	0	0	0	0		0	0	3	0	1	1	1	1	1
A216804616	2014	A216	1	69	2	1	24.1245	0	0	1	0	1	0	0	0	0	0	1	4	1	1	1	1	1	1
A216809715	2014	A216	2	64	2	1	27.1361	0	1	0	0	1	1	0	0	1	0	1	4	1	1	1	1	1	1
A216813115	2014	A216	2	47	3	1	27.8221	0	1	0	0	0	0	0	0	0	0	1	2	1	3	3	1	1	3
A216813116	2014	A216	1	48	3	1	24.773	1	0	0	0	0	0	0	0	1	0	1	2	1	3	2	1	1	2
A217716216	2014	A217	1	72	3	0	26.6861	0	0	0	0	0	0	0	0	0	0	0	5	0	3	1	1	1	2
A217723016	2014	A217	2	66	3	1	21.3442	0	1	0	0	0	0	0	0		0	0	4	0	1	1	1	1	2
A217731515	2014	A217	2	37	2	0	22.7126	0	0	0	0	0	0	0	0		0	0	1	1	3	2	1	1	2
A217740015	2014	A217	2	42	2	1	17.8898	0	0	0	0	0	0	0	0		0	1	2	1	3	2	1	1	2
A217740016	2014	A217	1	41	2	1	24.5942	0	1	1	1	0	0	0	0	1	1	1	2	1	3	2	1	1	3
A217748516	2014	A217	1	55	2	1	25.1764	0	0	0	1	0	0	0	0	1	0	0	3	0	3	1	1	0	2
A217762113	2014	A217	1	30	4	1	21.6414	0	0	0	1	0	0	0	0		1	0	1	0	3	2	1	1	3
A217762115	2014	A217	2	54	4	1	26.6135	0	0	0	0	1	1	1	0	1	0	1	3	1	2	3	1	1	2
A217762116	2014	A217	1	56	4	1	25.8863	0	0	0	0	0	0	0	0	1	1	0	3	1	1	3	1	1	2
A217765515	2014	A217	2	80	1	0	24.4243	0	1	1	0	0	0	0	0	0	0	1	6	1	1	1	1	1	1
A217775716	2014	A217	2	38	2	1	26.1171	0	0	0	0	0	0	0	0	1	0	1	1	0	3	2	1	1	2
A217791015	2014	A217	2	49	1	0	22.1349	0	0	0	0	0	0	0	0		0	1	2	1	2	3	1	1	3
A217794415	2014	A217	2	50	3	1	21.3196	1	1	0	0	0	0	0	0		0	0	3	0	2	1	1	1	2
A217797816	2014	A217	1	72	3	1	27.024	0	1	0	0	0	0	0	0	1	0	1	5	1	2	1	1	1	1
A217819915	2014	A217	2	69	1	0	22.5061	0	0	0	0	0	0	0	0		0	1	4	1	1	1	1	1	1
A218706014	2014	A218	2	30	3	1	22.4261	0	0	0	0	0	0	0	0		1	0	1	0	3	2	1	1	2
A218706016	2014	A218	1	63	3	0	30.3766	0	1	0	0	1	1	0	0	1	0	1	4	1	1	1	1	1	3
A218709413	2014	A218	2	21	4	1	20.7008	1	0	0	0	0	0	0	0		0	0	1	0	3	3	1	1	2
A218709415	2014	A218	2	40	4	1	23.4766	0	0	0	0	0	0	0	0	1	0	1	2	1	2	2	1	1	3
A218709416	2014	A218	1	43	4	1	33.3585	1	0	0	1	0	0	0	0	1	1	0	2	1	2	2	1	1	2
A218712815	2014	A218	2	40	3	1	21.5527	0	0	0	0	0	0	0	0		0	1	2	1	3	1	1	1	3
A218721316	2014	A218	1	60	2	1	27.3206	0	0	0	1	0	0	0	0	0	0	0	4	1	2	1	1	1	2
A218733214	2014	A218	2	26	4	0	18.7231	0	0	0	0	0	0	0	0		1	0	1	0	3	2	1	1	2
A218733216	2014	A218	2	54	4	1	20.77	0	1	0	0	0	0	0	0		0	1	3	1	2	2	1	1	2
A218745115	2014	A218	2	55	2	0	25.0391	1	1	0	0	1	1	1	0	1	1	0	3	1	2	2	1	1	2
A218745116	2014	A218	1	64	2	0	21.3284	1	0	0	0	0	0	0	0		0	1	4	1	2	1	1	1	1
A218750215	2014	A218	2	33	4	0	19.1406	0	0	0	1	0	0	0	0		1	1	1	1	3	2	1	1	2
A218750216	2014	A218	1	34	4	0	17.3617	0	0	0	1	0	0	0	0		0	1	1	1	3	2	1	1	1
A218757015	2014	A218	2	27	4	0	20.8779	0	0	0	0	0	0	0	0		0	0	1	0	3	2	1	1	3
A218763814	2014	A218	2	23	4	0	24.9531	0	0	0	0	0	0	0	0	1	0	0	1	0	3	1	1	1	2
A218768916	2014	A218	2	32	3	1	22.0517	0	0	0	0	0	0	0	0		0	1	1	1	3	1	1	1	2
A218770613	2014	A218	2	25	4	0	23.0118	0	0	0	0	0	0	0	0	1	0	0	1	0	3	2	1	1	3
A218770614	2014	A218	2	27	4	1	27.3138	0	0	0	0	0	0	0	0	0	0	0	1	0	3	2	1	1	3
A218770615	2014	A218	2	52	4	1	25.9902	0	0	1	0	1	0	0	0	1	0	1	3	1	2	3	1	1	2
A218770616	2014	A218	1	57	4	0	24.2636	0	0	1	0	0	0	0	0	0	0	1	3	1	2	3	1	1	2
A218775715	2014	A218	2	44	4	0	22.3771	1	0	0	0	0	0	0	0		0	1	2	1	3	2	1	1	3
A218780815	2014	A218	2	40	4	1	21.7584	0	0	0	0	0	0	0	0		0	0	2	1	3	2	1	1	3
A218780816	2014	A218	1	40	4	0	29.1335	0	1	1	1	1	0	0	0	1	1	1	2	1	3	2	1	1	2
A218794414	2014	A218	2	28	3	0	23.3787	0	0	0	0	0	0	0	0	1	0	0	1	0	3	2	1	1	2
A218799514	2014	A218	2	29	3	0	22.7266	0	0	0	0	0	0	0	0		1	1	1	0	2	2	1	1	3
A218799515	2014	A218	2	54	3	1	23.4362	0	0	0	0	0	0	0	0	0	0	1	3	1	1	1	1	1	1
A218799516	2014	A218	1	60	3	1	20.6053	0	0	0	1	0	0	0	0		0	0	4	1	2	3	1	1	2
A218804613	2014	A218	2	29	4	1	21.1097	0	0	0	0	0	0	0	0		0	0	1	1	3	1	1	1	2
A218804614	2014	A218	2	28	4	0	19.1428	0	0	0	0	0	0	0	0		0	1	1	0	3	2	1	1	2
A218804615	2014	A218	2	56	4	1	24.6059	1	0	1	0	1	0	0	0	1	0	1	3	1	3	1	1	1	2
A218813115	2014	A218	2	44	3	1	29.3542	0	0	0	0	0	0	0	0	1	0	1	2	1	3	1	1	1	1
A218813116	2014	A218	1	44	3	1	23.2634	0	0	0	0	0	0	0	0	1	0	1	2	1	3	2	1	1	2
A218818215	2014	A218	2	41	3	1	26.2715	0	0	0	0	0	0	0	0	1	0	1	2	1	3	1	1	1	2
A218818216	2014	A218	1	44	3	1	27.4348	0	1	1	0	1	0	0	0	1	0	1	2	1	3	2	1	1	2
A219689016	2014	A219	2	27	4	1	25.1486	0	0	0	1	0	0	0	0	1	0	1	1	0	3	2	1	1	3
A219700915	2014	A219	2	43	4	1	23.1481	0	0	0	0	0	0	0	0	1	0	0	2	1	3	2	1	1	1
A219700916	2014	A219	1	44	4	1	22.9937	1	0	0	0	0	0	0	0		0	1	2	1	3	2	1	1	3
A219707715	2014	A219	2	64	4	0	23.32	0	0	0	0	1	1	0	0	1	0	1	4	1	3	1	1	1	2
A219707716	2014	A219	1	68	4	1	25.6189	0	1	1	0	1	1	1	0	1	0	1	4	1	3	1	1	1	2
A219717915	2014	A219	2	39	4	1	21.8004	1	0	0	0	0	0	0	0		0	1	1	1	3	1	1	1	3
A219717916	2014	A219	1	44	4	1	29.5447	0	0	0	0	0	0	0	0	1	0	1	2	1	3	2	1	1	3
A219719615	2014	A219	2	44	4	1	17.9851	0	0	0	0	0	0	0	0		0	0	2	1	2	1	1	1	2
A219719616	2014	A219	1	44	4	0	21.1808	1	0	0	1	0	0	0	0		1	0	2	1	3	2	1	1	2
A219728115	2014	A219	2	32	4	0	19.6384	1	0	0	0	0	0	0	0		0	0	1	1	3	1	1	1	2
A219733216	2014	A219	1	39	4	1	20.4524	0	1	0	1	0	0	0	0		0	1	1	0	3	2	1	1	2
A219738316	2014	A219	2	30	3	1	17.4525	0	0	0	0	0	0	0	0		0	1	1	0	3	2	1	1	3
A219768916	2014	A219	2	24	3	1	18.6529	0	0	0	0	0	0	0	0		0	0	1	0	3	2	1	1	3
A219780816	2014	A219	2	30	4	1	19.6195	0	0	0	0	0	0	0	0		0	0	1	0	3	2	1	1	3
A219782516	2014	A219	2	20	4	1	17.8075	0	0	0	0	0	0	0	0		0	1	1	0	3	2	1	1	3
A219799516	2014	A219	2	22	1	1	18.1804	0	0	0	0	0	0	0	0		0	0	1	0	3	2	1	1	2
A219806316	2014	A219	2	28	3	1	20.1402	0	0	0	0	0	0	0	0		0	1	1	0	3	2	1	1	2
A219814816	2014	A219	2	27	3	1	21.444	0	0	0	1	0	0	0	0		0	0	1	0	3	2	1	1	2
A219816516	2014	A219	2	32	3	1	27.2289	0	0	0	0	0	0	0	0	1	0	1	1	0	3	2	1	1	3
A220734913	2014	A220	2	25	4	1	22.8304	0	0	0	0	0	0	0	0		0	1	1	0	3	2	1	1	2
A220734914	2014	A220	2	26	4	1	22.2654	0	0	0	0	0	0	0	0		0	1	1	0	3	2	1	1	2
A220734916	2014	A220	1	57	4	1	21.9886	0	0	0	0	0	0	0	0		0	1	3	1	1	2	1	1	2
A220738316	2014	A220	1	66	2	1	26.0113	0	1	1	1	1	1	1	1	1	0	1	4	1	1	1	1	1	1
A220743415	2014	A220	1	29	4	1	23.6014	0	0	0	1	0	0	0	0	0	0	0	1	1	2	2	1	1	3
A220743416	2014	A220	2	33	4	1	20.9686	0	0	0	0	0	0	0	0		0	1	1	1	3	2	1	1	2
A220748515	2014	A220	2	40	3	0	20.8818	1	0	0	0	0	0	0	0		0	1	2	1	2	1	1	1	2
A220753616	2014	A220	1	55	3	1	20.015	0	0	0	0	1	1	0	0		0	1	3	0	3	3	1	1	1
A220767216	2014	A220	2	42	2	1	20.7552	0	0	0	1	0	0	0	0		0	0	2	0	2	2	1	1	2
A220785915	2014	A220	2	57	2	1	21.3964	0	0	0	0	0	0	0	0		0	0	3	1	1	3	1	1	2
A220785916	2014	A220	1	58	2	0	27.7469	0	1	0	1	0	0	0	0	0	1	1	3	1	1	3	1	1	2
A220787615	2014	A220	2	67	1	0	28.9593	1	1	1	0	0	0	0	0	1	0	1	4	1	1	1	1	1	2
A220809716	2014	A220	2	67	4	0	19.9401	0	0	1	0	1	1	1	1		0	1	4	0	1	2	1	1	2
A220813116	2014	A220	2	46	1	0	21.883	0	0	0	0	0	0	0	0		0	0	2	0	1	1	1	0	1
A220816514	2014	A220	2	33	3	1	18.5368	0	0	0	1	0	0	0	0		1	1	1	0	3	2	1	1	2
A220816515	2014	A220	2	54	3	1	25.0626	1	0	0	0	0	0	0	0	1	0	1	3	1	1	1	1	1	2
A220816516	2014	A220	1	61	3	1	18.1792	0	0	1	0	1	0	0	0		1	0	4	1	1	3	1	1	3
A220818213	2014	A220	2	33	1	1	26.0226	0	0	0	0	0	0	0	0	1	0	0	1	1	2	2	1	1	3
A220818216	2014	A220	2	70	1	1	29.2428	0	1	0	0	1	1	1	0	1	0	1	5	0	1	1	1	1	3
A220823313	2014	A220	2	21	2	1	24.3983	0	0	0	0	0	0	0	0	1	0	0	1	0	3	1	1	1	2
A220823314	2014	A220	2	23	2	0	17.9331	0	0	0	0	0	0	0	0		0	0	1	0	3	1	1	1	3
A220823315	2014	A220	2	51	2	1	24.0331	1	0	0	0	0	0	0	0	1	0	1	3	1	2	3	1	1	3
A221702615	2014	A221	2	39	2	1	27.767	0	0	0	0	0	0	0	0	0	0	0	1	1	3	2	1	1	3
A221702616	2014	A221	1	44	2	1	22.4356	0	1	0	1	1	1	0	0		1	0	2	1	2	3	1	1	2
A221704315	2014	A221	2	51	3	0	25.3694	1	1	0	0	0	0	0	0	1	1	1	3	1	1	3	1	1	2
A221704316	2014	A221	1	56	3	0	18.122	0	0	0	0	0	0	0	0		0	0	3	1	1	3	1	1	1
A221711115	2014	A221	2	34	4	0	19.2495	0	1	0	0	0	0	0	0		1	1	1	1	2	2	1	1	2
A221711116	2014	A221	1	35	4	0	23.4235	0	0	0	0	0	0	0	0	1	0	1	1	1	3	2	1	1	2
A221717916	2014	A221	1	59	3	1	28.721	0	0	1	0	1	0	0	0	1	0	1	3	1	1	3	1	1	3
A221731515	2014	A221	2	72	2	1	26.0623	0	1	0	0	0	0	0	0	1	0	0	5	1	3	1	1	1	3
A221731516	2014	A221	1	76	2	1	29.7404	0	1	0	0	0	0	0	0	1	0	1	5	1	3	3	1	1	3
A221774015	2014	A221	2	55	4	1	21.6858	0	0	0	0	1	1	1	0		0	1	3	1	3	1	1	1	1
A221779113	2014	A221	2	19	3	0	15.7365	0	0	0	0	0	0	0	0		0	0	1	0	3	1	1	1	3
A221779114	2014	A221	2	20	3	0	16.4634	0	0	0	0	0	0	0	0		0	1	1	0	3	1	1	1	3
A221779115	2014	A221	2	49	3	1	20.2404	0	0	0	0	0	0	0	0		0	0	2	1	2	1	1	1	3
A221785915	2014	A221	2	57	2	1	27.3618	0	0	0	0	0	0	0	0	1	0	1	3	1	1	3	1	1	2
A221787615	2014	A221	2	45	2	1	25.0559	0	0	0	0	0	0	0	0	1	0	1	2	1	2	2	1	1	2
A221787616	2014	A221	1	48	2	0	25.8285	1	1	0	0	0	0	0	0	1	0	1	2	1	3	3	1	1	2
A221796114	2014	A221	1	36	2	1	25.357	0	0	0	1	0	0	0	0	1	0	1	1	1	3	2	1	1	3
A221801215	2014	A221	2	62	2	0	23.2626	0	1	0	0	0	0	0	0	0	0	1	4	1	1	1	1	1	2
A221801216	2014	A221	1	66	2	1	24.0926	0	1	1	1	0	0	0	0	0	0	1	4	1	2	3	1	1	2
A221804613	2014	A221	1	22	2	1	32.5296	0	0	0	0	0	0	0	0	1	0	0	1	0	3	2	1	1	2
A221818215	2014	A221	2	48	2	0	23.2949	1	1	0	1	0	0	0	0	0	0	0	2	1	2	3	1	1	1
A221818216	2014	A221	1	54	2	0	27.5078	0	1	1	1	0	0	0	0	1	0	0	3	1	2	3	1	1	1
A221821616	2014	A221	1	80	1	1	23.4441	0	0	0	1	0	0	0	0	0	0	0	6	0	1	3	1	1	1
A222728115	2014	A222	2	59	4	1	21.2351	0	0	0	0	0	0	0	0		0	0	3	1	3	1	1	1	3
A222728116	2014	A222	1	62	4	1	24.5505	0	0	0	1	0	0	0	0	0	0	0	4	1	3	3	1	1	3
A222734915	2014	A222	2	49	4	1	19.5465	0	0	0	0	0	0	0	0		0	1	2	1	3	1	1	1	3
A222734916	2014	A222	1	51	4	1	25.4439	1	1	0	0	1	1	1	0	1	0	1	3	1	3	2	1	1	3
A222738315	2014	A222	2	56	2	1	20.8982	0	0	0	0	1	1	1	0		0	1	3	1	1	1	1	1	2
A222738316	2014	A222	1	67	2	1	26.5886	0	1	0	1	0	0	0	0	1	1	1	4	1	2	2	1	1	2
A222743415	2014	A222	2	44	4	0	24.3282	1	1	0	0	0	0	0	0	1	0	1	2	1	2	2	1	1	2
A222753612	2014	A222	1	20	4	1	25.2274	0	0	0	0	0	0	0	0	1	0	0	1	0	2	1	1	1	2
A222753613	2014	A222	2	22	4	1	19.6427	0	0	0	0	0	0	0	0		0	0	1	0	3	1	1	1	2
A222753614	2014	A222	2	26	4	1	18.9263	0	0	0	0	0	0	0	0		0	1	1	0	3	2	1	1	3
A222760415	2014	A222	2	39	4	1	20.6672	0	0	0	0	0	0	0	0		0	0	1	1	3	2	1	1	2
A222760416	2014	A222	1	43	4	1	24.0327	0	0	0	1	0	0	0	0	0	0	1	2	1	3	2	1	1	2
A222763815	2014	A222	2	32	4	1	22.3924	0	0	0	0	0	0	0	0		0	0	1	1	2	1	1	1	3
A222763816	2014	A222	1	32	4	1	24.8871	0	1	0	0	0	0	0	0	1	0	0	1	1	3	2	1	1	2
A222770616	2014	A222	2	64	4	1	22.1242	0	0	0	0	0	0	0	0		0	1	4	0	2	2	1	1	3
A222787616	2014	A222	2	79	1	0	28.5533	1	1	0	0	1	1	1	0	1	0	0	5	0	2	1	1	1	2
A222792716	2014	A222	1	61	4	1	23.4501	0	1	1	1	0	0	0	0	0	0	1	4	1	2	2	1	1	2
A222799511	2014	A222	2	74	1	0	27.112	0	1	0	0	1	1	0	0	1	0	0	5	1	1	1	1	1	3
A223717913	2014	A223	2	20	2	1	23.3524	0	0	0	0	0	0	0	0	1	0	0	1	0	3	2	1	1	2
A223717915	2014	A223	2	57	2	0	21.446	0	0	0	0	0	0	0	0		0	0	3	1	2	1	1	1	2
A223717916	2014	A223	1	60	2	0	25.58	0	1	0	0	0	0	0	0	1	0	0	4	1	1	3	1	1	2
A223721311	2014	A223	1	37	2	1	25.1297	0	1	0	1	0	0	0	0	1	1	0	1	1	3	3	1	1	3
A223721314	2014	A223	2	37	2	1	24.5173	0	0	0	0	0	0	0	0	1	0	0	1	1	3	1	1	1	3
A223721315	2014	A223	2	65	2	1	22.7416	1	1	0	0	0	0	0	0		0	0	4	1	1	3	1	1	2
A223723016	2014	A223	1	47	3	1	24.2237	0	0	0	0	0	0	0	0	1	0	0	2	1	3	2	1	1	2
A223728115	2014	A223	2	59	4	1	23.0428	1	0	0	0	0	0	0	0	0	0	1	3	1	1	1	1	1	2
A223743415	2014	A223	2	34	4	0	20.4999	1	0	0	1	0	0	0	0		0	1	1	1	3	2	1	1	3
A223743416	2014	A223	1	35	4	0	24.6505	0	0	0	1	0	0	0	0	1	0	1	1	1	3	2	1	1	2
A223757016	2014	A223	2	67	2	1	22.3771	0	0	0	0	0	0	0	0		0	1	4	0	1	3	1	1	1
A223760414	2014	A223	1	25	4	1	22.5035	0	0	0	0	0	0	0	0		0	0	1	0	3	2	1	1	2
A223760416	2014	A223	1	58	4	1	29.481	1	0	0	0	0	0	0	0	1	0	1	3	1	3	1	1	1	2
A223763816	2014	A223	2	80	2	0	20.0629	0	1	0	0	0	0	0	0		0	1	6	0	1	1	1	1	3
A223777415	2014	A223	2	32	2	1	25.8155	1	0	0	0	0	0	0	0	1	0	0	1	1	3	1	1	1	3
A223777416	2014	A223	1	32	2	1	25.7155	0	0	0	0	0	0	0	0	1	0	1	1	1	3	2	1	1	3
A223782515	2014	A223	2	38	4	1	24.9346	1	0	0	0	1	1	0	0	0	0	1	1	1	3	2	1	1	3
A223782516	2014	A223	1	38	4	0	25.2926	0	0	0	1	0	0	0	0	0	1	1	1	1	3	2	1	1	2
A223789315	2014	A223	1	44	3	1	23.8624	0	1	0	0	0	0	0	0	0	0	1	2	0	2	3	1	1	1
A223796115	2014	A223	2	28	4	1	21.1255	0	0	0	0	0	0	0	0		0	0	1	1	3	2	1	1	2
A224716215	2014	A224	2	37	1	1	19.9933	0	0	0	0	0	0	0	0		0	0	1	0	2	1	1	1	2
A224716216	2014	A224	2	72	1	0	27.1545	1	1	0	0	1	1	1	0	1	0	1	5	0	1	1	1	1	2
A224724714	2014	A224	1	41	4	0	25.8695	1	0	0	1	0	0	0	0	0	0	0	2	0	3	2	1	1	1
A224746816	2014	A224	2	59	2	0	23.3209	0	0	0	0	0	0	0	0	1	0	0	3	1	1	1	1	1	2
A224758716	2014	A224	1	40	2	1	21.5082	1	0	0	1	0	0	0	0		0	0	2	0	3	2	1	1	2
A224760416	2014	A224	1	79	2	1	24.6914	1	1	1	0	0	0	0	0	0	0	1	5	1	3	1	1	1	2
A224770616	2014	A224	2	66	4	1	18.7729	1	1	0	0	0	0	0	0		0	0	4	1	3	1	1	1	3
A224801215	2014	A224	2	42	3	1	23.8424	0	0	0	0	0	0	0	0	1	0	1	2	1	3	2	1	1	2
A224801216	2014	A224	1	39	3	1	19.7505	0	0	0	1	0	0	0	0		0	1	1	1	3	2	1	1	2
A224806315	2014	A224	2	44	3	1	22.5048	0	0	0	0	0	0	0	0		0	1	2	1	3	1	1	1	3
A224808016	2014	A224	1	65	3	0	25.6736	0	0	0	1	0	0	0	0	0	0	0	4	1	2	3	1	1	1
A224811415	2014	A224	2	57	2	0	24.1411	1	0	1	0	1	0	0	0	1	0	1	3	1	2	3	1	1	1
A224811416	2014	A224	1	60	2	0	21.7677	0	0	0	0	1	1	1	0		0	1	4	1	1	3	1	1	1
A224821614	2014	A224	2	30	3	0	20.9326	0	0	0	1	0	0	0	0		0	0	1	0	3	2	1	1	2
A224821615	2014	A224	2	55	3	1	19.3632	0	0	0	0	0	0	0	0		0	1	3	1	1	2	1	1	1
A224821616	2014	A224	1	60	3	0	23.0281	0	0	0	1	0	0	0	0	0	0	0	4	1	2	2	1	1	3
A224823315	2014	A224	2	47	4	1	23.1796	1	0	0	0	0	0	0	0	1	0	0	2	0	3	2	1	1	2
A225724716	2014	A225	2	44	1	1	21.9442	0	0	0	0	0	0	0	0		0	1	2	0	2	1	1	1	2
A225740015	2014	A225	2	26	2	1	16.5056	0	0	0	0	0	0	0	0		0	1	1	1	3	2	1	1	1
A225740016	2014	A225	1	26	2	1	19.9923	0	0	0	0	0	0	0	0		0	0	1	1	3	2	1	1	3
A225748515	2014	A225	2	39	2	1	17.7572	0	0	0	0	0	0	0	0		0	0	1	1	3	1	1	1	2
A225750216	2014	A225	2	23	2	1	19.7778	0	0	0	0	0	0	0	0		0	0	1	0	3	1	1	1	1
A225765516	2014	A225	1	36	3	1	24.4066	0	0	0	1	0	0	0	0	0	0	0	1	1	3	2	1	1	2
A225770615	2014	A225	2	31	4	1	20.457	0	0	0	0	0	0	0	0		0	1	1	1	3	2	1	1	3
A225770616	2014	A225	1	33	4	1	25.7349	0	0	0	0	0	0	0	0	1	0	1	1	1	3	2	1	1	3
A225774016	2014	A225	2	51	2	1	24.9295	0	0	0	0	0	0	0	0	1	0	1	3	0	1	2	1	1	1
A225785916	2014	A225	2	48	3	0	26.1507	1	0	0	1	0	0	0	0	1	1	1	2	0	2	2	1	1	3
A225791016	2014	A225	2	41	3	1	19.9395	0	0	0	0	0	0	0	0		0	1	2	1	2	2	1	1	3
A225796116	2014	A225	1	62	3	1	20.8737	0	0	1	0	1	1	1	1		0	1	4	0	2	3	1	1	3
A225819916	2014	A225	1	30	4	0	18.7889	0	0	0	0	0	0	0	0		0	1	1	0	3	2	1	1	3
A225823316	2014	A225	1	27	3	1	22.6292	0	0	0	1	0	0	0	0		0	0	1	0	3	1	1	1	3
A226743414	2014	A226	2	27	4	0	23.155	0	0	0	0	0	0	0	0	1	0	1	1	0	3	2	1	1	2
A226743415	2014	A226	2	55	4	0	19.6143	0	0	0	0	0	0	0	0		0	1	3	1	2	1	1	1	2
A226755314	2014	A226	1	24	2	1	23.9438	0	0	0	0	0	0	0	0	1	0	0	1	0	3	2	1	1	3
A226755315	2014	A226	1	22	2	1	24.9411	0	0	0	0	0	0	0	0	1	0	1	1	0	3	1	1	1	3
A226755316	2014	A226	2	56	2	1	22.0052	0	0	0	0	0	0	0	0		0	1	3	0	3	1	1	1	2
A226757015	2014	A226	2	39	3	1	22.8045	0	0	0	0	0	0	0	0		0	0	1	1	3	1	1	1	3
A226763815	2014	A226	2	39	3	1	21.2461	0	0	0	0	0	0	0	0		0	1	1	1	3	1	1	1	3
A226763816	2014	A226	1	38	3	1	25.2174	1	0	0	1	0	0	0	0	1	1	1	1	1	3	2	1	1	2
A226765515	2014	A226	2	38	4	1	21.4264	0	0	0	0	0	0	0	0		0	0	1	1	3	1	1	1	2
A226765516	2014	A226	1	42	4	1	24.2473	1	0	0	1	1	1	0	0	1	1	1	2	1	3	2	1	1	2
A226770615	2014	A226	2	51	2	1	20.7716	1	0	0	0	0	0	0	0		0	1	3	1	2	2	1	1	1
A226770616	2014	A226	1	57	2	1	25.4949	1	0	0	1	0	0	0	0	1	0	0	3	1	2	3	1	1	2
A226774015	2014	A226	2	37	3	1	20.9976	0	0	0	0	0	0	0	0		0	1	1	1	2	1	1	1	3
A226779115	2014	A226	2	35	4	0	24.2293	0	0	0	0	0	0	0	0	1	0	0	1	1	2	1	1	1	2
A226779116	2014	A226	1	36	4	1	23.468	0	0	0	0	0	0	0	0	0	1	0	1	1	3	2	1	1	3
A226782515	2014	A226	2	58	2	0	19.3122	0	0	0	0	0	0	0	0		0	0	3	1	2	1	1	1	3
A226782516	2014	A226	1	66	2	0	21.8505	0	0	0	0	0	0	0	0		0	1	4	1	3	1	1	1	1
A226789315	2014	A226	2	39	3	0	21.9428	0	0	0	0	0	0	0	0		0	1	1	1	3	2	1	1	3
A226789316	2014	A226	1	37	3	0	22.8603	0	0	0	1	0	0	0	0		0	1	1	1	3	2	1	1	2
A226792715	2014	A226	2	38	3	1	20.0507	0	0	0	0	0	0	0	0		0	1	1	1	3	1	1	1	3
A226792716	2014	A226	1	43	3	1	22.5231	0	0	0	1	0	0	0	0		0	1	2	1	3	2	1	1	2
A226802915	2014	A226	2	42	3	0	24.0072	0	0	0	0	0	0	0	0	1	0	0	2	1	3	1	1	1	2
A226809715	2014	A226	2	43	2	1	20.8675	0	0	0	0	0	0	0	0		0	0	2	1	2	1	1	1	2
A226823315	2014	A226	2	29	4	1	19.0174	0	1	0	0	0	0	0	0		0	0	1	1	3	1	1	1	1
A226823316	2014	A226	1	35	4	1	26.817	1	0	0	1	0	0	0	0	1	1	1	1	1	3	2	1	1	2
A227721315	2014	A227	2	27	4	0	19.1933	0	0	0	0	0	0	0	0		0	0	1	1	3	1	1	1	3
A227721316	2014	A227	1	29	4	0	20.9939	0	0	0	0	1	1	0	0		0	1	1	1	3	2	1	1	2
A227726415	2014	A227	2	33	4	0	18.4357	0	0	0	0	0	0	0	0		0	1	1	1	3	2	1	1	2
A227726416	2014	A227	1	38	4	1	23.3372	0	0	0	1	0	0	0	0	1	1	1	1	1	2	2	1	1	2
A227731514	2014	A227	1	39	4	1	24.6341	0	1	0	0	0	0	0	0	1	0	1	1	0	3	2	1	1	3
A227738315	2014	A227	2	32	3	0	22.9133	0	0	0	0	0	0	0	0		0	1	1	1	3	1	1	1	2
A227738316	2014	A227	1	38	3	0	24.6881	0	1	0	1	0	0	0	0	0	1	0	1	1	3	2	1	1	2
A227745115	2014	A227	2	35	3	1	17.8046	1	0	0	0	0	0	0	0		0	0	1	1	3	2	1	1	2
A227745116	2014	A227	1	39	3	1	23.2777	0	1	0	0	0	0	0	0	0	0	0	1	1	3	3	1	1	2
A227748515	2014	A227	2	44	4	1	18.331	0	0	0	0	0	0	0	0		0	1	2	1	3	1	1	1	1
A227758715	2014	A227	2	39	4	1	21.1535	0	0	0	0	0	0	0	0		0	1	1	1	3	2	1	1	3
A227758716	2014	A227	1	40	4	0	19.3906	1	0	0	0	0	0	0	0		0	1	2	1	3	2	1	1	2
A227762115	2014	A227	2	32	4	0	21.0547	0	0	0	0	0	0	0	0		0	1	1	1	2	1	1	1	2
A227762116	2014	A227	1	36	4	1	22.8889	1	0	0	1	0	0	0	0		0	0	1	1	2	2	1	1	3
A227767216	2014	A227	1	36	3	0	23.1531	0	0	0	1	1	1	0	0	0	0	1	1	1	3	2	1	1	2
A227777415	2014	A227	2	34	4	0	23.8874	0	0	0	0	0	0	0	0	1	0	1	1	1	3	1	1	1	3
A227777416	2014	A227	1	35	4	0	26.0415	0	0	0	0	0	0	0	0	0	0	1	1	1	3	2	1	1	3
A227797816	2014	A227	2	57	1	1	22.3774	0	1	0	0	0	0	0	0		1	1	3	0	1	1	1	1	2
A227801214	2014	A227	1	24	2	0	21.6675	0	0	0	1	0	0	0	0		0	0	1	0	2	2	1	1	1
A227801215	2014	A227	2	58	2	1	31.2332	0	1	0	0	0	0	0	0	0	0	0	3	1	1	3	1	1	2
A227801216	2014	A227	1	58	2	0	29.3087	1	1	0	1	0	0	0	0	1	0	1	3	1	1	3	1	1	2
A227802916	2014	A227	1	68	2	0	26.8816	0	0	1	1	1	0	0	0	1	0	0	4	1	3	2	1	1	3
A227809715	2014	A227	2	42	3	1	19.0144	0	0	0	0	0	0	0	0		0	1	2	1	3	1	1	1	1
A227809716	2014	A227	1	37	3	1	22.9175	0	0	0	0	0	0	0	0		0	0	1	1	3	2	1	1	3
A227813115	2014	A227	2	35	4	0	19.2216	0	0	0	0	0	0	0	0		0	1	1	1	3	2	1	1	2
A227813116	2014	A227	1	36	4	1	20.3148	0	0	0	0	0	0	0	0		0	1	1	1	3	3	1	1	2
A227816514	2014	A227	1	32	4	0	23.8455	0	0	0	1	0	0	0	0	0	0	0	1	0	3	3	1	1	2
A227816515	2014	A227	2	61	4	1	20.0679	1	0	0	0	0	0	0	0		0	1	4	1	2	1	1	1	2
A227816516	2014	A227	1	65	4	0	26.1141	0	1	0	0	0	0	0	0	1	0	1	4	1	1	2	1	1	2
A227823316	2014	A227	1	41	4	1	22.3172	0	1	0	0	0	0	0	0		0	1	2	1	3	2	1	1	2
A228711116	2014	A228	1	75	2	1	20.7296	0	0	0	0	0	0	0	0		0	0	5	1	1	1	1	1	2
A228723016	2014	A228	1	80	1	1	21.035	0	0	0	1	0	0	0	0		1	1	6	0	1	1	1	1	2
A228728115	2014	A228	2	72	2	1	19.7769	0	0	0	0	0	0	0	0		0	0	5	0	1	1	1	1	1
A228743412	2014	A228	1	20	2	0	20.4828	0	0	0	0	0	0	0	0		0	1	1	0	3	2	1	1	2
A228743413	2014	A228	2	20	2	1	18.78	0	0	0	0	0	0	0	0		0	1	1	0	3	1	1	1	2
A228743415	2014	A228	2	58	2	1	20.9694	1	0	0	0	0	0	0	0		0	1	3	1	1	3	1	1	1
A228748516	2014	A228	2	66	2	0	22.5696	0	0	0	0	0	0	0	0		0	1	4	1	1	2	1	1	2
A228751914	2014	A228	2	24	3	0	21.4493	0	0	0	0	0	0	0	0		1	0	1	0	3	2	1	1	1
A228751915	2014	A228	2	48	3	1	22.8657	0	0	0	0	0	0	0	0		0	1	2	1	2	2	1	1	1
A228760415	2014	A228	2	73	2	0	20.608	0	0	0	0	0	0	0	0		0	1	5	1	1	2	1	1	3
A228760416	2014	A228	1	74	2	1	19.2529	0	0	0	0	0	0	0	0		1	0	5	1	1	2	1	1	2
A228787614	2014	A228	1	43	1	1	25.9164	0	0	0	1	1	1	0	0	1	0	0	2	0	1	1	1	0	2
A228792715	2014	A228	2	66	2	0	21.547	0	1	1	0	1	0	0	0		0	0	4	1	1	1	1	1	2
A228802916	2014	A228	2	78	1	0	21.5356	1	1	1	0	1	1	1	1		0	0	5	0	1	1	1	0	1
A228808014	2014	A228	1	35	3	1	23.2079	0	0	0	0	0	0	0	0	1	1	0	1	0	3	2	1	1	3
A228808016	2014	A228	1	74	3	1	24.5244	0	1	0	1	0	0	0	0	0	0	1	5	1	2	2	1	1	1
A228813115	2014	A228	2	67	3	1	22.6956	0	1	0	0	0	0	0	0		0	1	4	1	1	1	1	1	2
A228823316	2014	A228	2	65	1	0	27.6954	1	0	0	0	0	0	0	0	1	0	1	4	1	1	1	1	1	2
A229706016	2014	A229	1	35	4	1	30.1096	1	0	0	0	0	0	0	0	1	0	0	1	0	3	2	1	1	3
A229711115	2014	A229	2	35	3	1	31.407	0	0	0	0	0	0	0	0	1	0	0	1	1	2	1	1	1	2
A229711116	2014	A229	1	39	3	1	23.6278	0	0	0	1	0	0	0	0	1	0	1	1	1	2	3	1	1	2
A229719615	2014	A229	2	35	3	0	22.7419	1	0	0	0	0	0	0	0		0	0	1	1	3	1	1	1	2
A229719616	2014	A229	1	40	3	1	18.1346	1	0	0	1	0	0	0	0		0	1	2	1	3	2	1	1	2
A229723015	2014	A229	2	59	3	1	25.9786	1	1	0	0	1	1	1	0	1	0	1	3	1	3	2	1	1	1
A229734915	2014	A229	2	45	2	1	18.8852	1	0	0	1	0	0	0	0		1	0	2	0	2	2	1	1	1
A229734916	2014	A229	2	19	2	1	17.3075	0	0	0	1	0	0	0	0		0	0	1	0	2	2	1	1	2
A229740015	2014	A229	2	59	1	1	23.5756	0	1	0	0	1	1	0	0	1	0	1	3	1	1	3	1	1	1
A229740016	2014	A229	1	68	1	1	19.7707	0	0	0	0	0	0	0	0		0	1	4	1	1	1	1	1	2
A229741715	2014	A229	2	79	3	0	21.7388	0	1	0	0	0	0	0	0		0	1	5	0	2	1	1	1	3
A229741716	2014	A229	2	47	3	1	23.3881	0	0	0	0	0	0	0	0	1	0	0	2	0	3	2	1	1	2
A229745115	2014	A229	2	41	3	0	19.565	0	0	0	0	0	0	0	0		0	1	2	1	3	2	1	1	3
A229762116	2014	A229	2	75	3	0	26.2949	0	1	0	0	0	0	0	0	1	0	0	5	0	3	1	1	1	3
A229763815	2014	A229	2	31	2	1	19.9717	1	0	0	0	0	0	0	0		0	1	1	1	3	2	1	1	3
A229763816	2014	A229	1	30	2	1	26.2495	0	0	0	0	0	0	0	0	1	1	1	1	1	3	2	1	1	3
A229770615	2014	A229	2	41	2	0	22.3569	0	0	0	0	0	0	0	0		0	1	2	1	3	2	1	1	2
A229770616	2014	A229	1	46	2	1	26.1643	0	0	0	0	0	0	0	0	0	0	1	2	1	3	2	1	1	3
A229777416	2014	A229	1	52	3	1	24.0454	0	0	0	1	0	0	0	0	1	0	1	3	1	2	2	1	1	2
A229792715	2014	A229	2	47	3	1	20.935	1	0	0	0	0	0	0	0		0	0	2	1	3	1	1	1	2
A229799515	2014	A229	2	42	3	1	22.2532	0	0	0	0	0	0	0	0		0	1	2	1	3	1	1	1	3
A229799516	2014	A229	1	46	3	1	18.6412	0	0	0	0	0	0	0	0		0	1	2	1	3	2	1	1	3
A230745116	2014	A230	1	50	3	0	29.8452	0	1	0	0	0	0	0	0	1	1	0	3	0	2	3	1	1	3
A230755316	2014	A230	2	51	1	1	22.6947	0	1	0	0	0	0	0	0		0	1	3	1	2	1	1	1	2
A230765515	2014	A230	2	54	3	1	21.2363	0	0	0	0	0	0	0	0		0	0	3	1	1	3	1	1	2
A230775716	2014	A230	2	75	1	0	25.2882	0	0	0	0	0	0	0	0	0	0	0	5	0	1	3	1	0	2
A230797816	2014	A230	1	34	3	1	28.5044	0	0	0	0	0	0	0	0	1	0	1	1	0	3	2	1	1	2
A230814815	2014	A230	1	31	3	0	29.2062	0	0	0	1	0	0	0	0	0	0	1	1	0	3	3	1	1	2
A230823316	2014	A230	2	61	1	1	24.6616	0	0	1	0	1	0	0	0	1	0	1	4	0	1	1	1	1	2
A231673716	2014	A231	2	25	3	1	19.4368	0	0	0	0	0	0	0	0		0	1	1	0	3	2	1	1	3
A231700915	2014	A231	2	28	3	1	33.9167	0	0	0	0	0	0	0	0	1	0	0	1	1	3	2	1	1	2
A231700916	2014	A231	1	35	3	1	20.8694	0	0	0	0	0	0	0	0		0	1	1	1	3	3	1	1	3
A231702616	2014	A231	2	25	3	0	18.8472	0	0	0	0	0	0	0	0		0	1	1	0	3	2	1	1	2
A231719616	2014	A231	2	23	2	1	23.8031	0	0	0	0	0	0	0	0	0	0	0	1	0	3	2	1	1	2
A231728114	2014	A231	1	37	2	1	34.8771	0	0	0	0	0	0	0	0	1	1	0	1	1	3	2	1	1	2
A231728115	2014	A231	2	36	2	1	25.9242	1	0	0	0	0	0	0	0	1	0	1	1	1	3	2	1	1	1
A231733214	2014	A231	2	46	2	1	21.6017	0	0	0	0	0	0	0	0		0	1	2	0	3	2	1	1	3
A231733215	2014	A231	2	68	2	1	21.261	0	1	0	0	0	0	0	0		0	1	4	1	1	3	1	1	3
A231746815	2014	A231	2	62	3	1	26.6193	1	1	1	0	1	0	0	0	0	0	1	4	1	1	1	1	1	2
A231746816	2014	A231	1	64	3	0	27.024	0	1	1	1	0	0	0	0	1	0	1	4	1	1	2	1	1	2
A231748515	2014	A231	2	54	1	1	21.7584	0	1	0	0	0	0	0	0		0	1	3	1	1	3	1	1	2
A231779116	2014	A231	2	36	3	1	22.8936	1	0	0	0	0	0	0	0		1	1	1	0	2	2	1	1	2
A231791016	2014	A231	2	28	3	1	25.3634	1	0	0	0	0	0	0	0	1	0	1	1	0	3	2	1	1	2
A231808016	2014	A231	1	67	2	1	21.3675	0	1	1	1	1	0	0	0		0	0	4	1	3	1	1	1	1
A231814815	2014	A231	2	39	2	0	23.9629	0	0	0	0	0	0	0	0	0	0	1	1	1	2	2	1	1	2
A231814816	2014	A231	1	47	2	1	21.1037	0	0	0	0	0	0	0	0		0	1	2	1	2	3	1	1	2
A231823312	2014	A231	2	58	4	1	22.7576	1	1	0	0	0	0	0	0		1	1	3	0	1	2	1	1	3
A231823315	2014	A231	2	33	4	1	25.2957	0	0	0	0	0	0	0	0	1	0	0	1	1	2	2	1	1	3
A232672014	2014	A232	1	27	4	1	33.8364	0	1	0	0	0	0	0	0	1	0	0	1	0	3	1	1	1	2
A232672015	2014	A232	2	53	4	1	27.7841	0	1	0	0	0	0	0	0	1	1	0	3	1	3	2	1	1	2
A232672016	2014	A232	1	54	4	0	24.3674	1	0	0	1	0	0	0	0	0	1	0	3	1	3	2	1	1	3
A232673716	2014	A232	1	51	3	1	26.903	0	1	0	1	0	0	0	0	0	0	1	3	1	3	2	1	1	2
A232675415	2014	A232	1	28	4	1	26.1696	0	0	0	0	0	0	0	0	1	0	0	1	0	3	1	1	1	3
A232675416	2014	A232	2	30	4	1	25.4222	0	0	0	0	0	0	0	0	1	0	1	1	0	3	2	1	1	3
A232678815	2014	A232	2	40	3	1	23.0808	0	0	0	0	0	0	0	0	1	0	0	2	1	3	2	1	1	3
A232678816	2014	A232	1	43	3	1	30.7804	1	1	0	1	0	0	0	0	1	1	0	2	1	3	2	1	1	2
A232685615	2014	A232	1	20	2	1	19.8262	0	0	0	0	0	0	0	0		0	1	1	0	3	2	1	1	3
A232685616	2014	A232	1	19	2	1	18.6876	0	0	0	0	0	0	0	0		0	1	1	0	3	2	1	0	2
A232687315	2014	A232	1	35	2	1	22.6883	1	0	0	0	0	0	0	0		0	1	1	1	3	2	1	1	2
A232687316	2014	A232	2	33	2	1	21.3472	0	0	0	0	0	0	0	0		0	0	1	1	3	1	1	1	2
A232704312	2014	A232	2	20	2	1	21.5447	0	0	0	0	0	0	0	0		0	0	1	0	3	2	1	1	3
A232704313	2014	A232	2	21	2	1	21.5412	0	0	0	0	0	0	0	0		0	0	1	0	3	2	1	1	3
A232704314	2014	A232	2	24	2	1	20.1558	0	0	0	0	0	0	0	0		0	0	1	0	3	1	1	1	2
A232704315	2014	A232	2	51	2	1	22.4773	1	0	0	0	0	0	0	0		0	1	3	1	3	2	1	1	2
A232704316	2014	A232	1	54	2	1	22.6741	0	0	0	0	0	0	0	0		0	0	3	1	3	2	1	1	3
A232743416	2014	A232	1	29	3	1	28.4065	0	0	0	1	0	0	0	0	1	0	0	1	0	3	1	1	1	2
A232763816	2014	A232	1	29	2	1	20.7979	0	0	0	1	0	0	0	0		0	0	1	0	3	1	1	1	3
A232782515	2014	A232	2	72	4	0	21.6469	1	1	0	0	0	0	0	0		0	1	5	1	1	1	1	1	2
A232782516	2014	A232	1	75	4	0	16.4393	0	0	0	1	0	0	0	0		0	1	5	1	3	1	1	1	3
A232784216	2014	A232	2	20	1	1	22.5091	0	0	0	0	0	0	0	0		0	0	1	0	3	1	1	1	3
A232791016	2014	A232	2	21	2	0	19.1497	0	0	0	0	0	0	0	0		0	1	1	0	3	2	1	1	2
A232799516	2014	A232	1	28	2	1	28.8313	0	0	0	1	0	0	0	0	1	0	0	1	0	3	1	1	1	3
A232823316	2014	A232	1	33	1	1	20.2982	0	1	0	0	0	0	0	0		0	0	1	0	3	1	1	1	2
A233699216	2014	A233	1	60	1	1	20.7564	0	0	1	1	1	1	1	1		1	0	4	0	2	1	1	1	1
A233704316	2014	A233	2	56	2	0	26.723	1	1	0	0	1	1	1	0	1	0	1	3	1	2	2	1	1	2
A233716216	2014	A233	2	52	1	1	22.6923	0	0	0	1	0	0	0	0		0	1	3	0	1	3	1	0	1
A233719615	2014	A233	2	68	2	0	25.5124	0	1	0	0	1	1	0	0	0	0	1	4	1	1	1	1	1	1
A233719616	2014	A233	1	70	2	0	25.4184	1	1	0	0	0	0	0	0	1	0	1	5	1	1	3	1	1	1
A233738315	2014	A233	2	65	2	1	22.0167	0	1	0	0	0	0	0	0		0	1	4	1	1	1	1	1	2
A233738316	2014	A233	1	70	2	0	23.4441	0	1	0	1	0	0	0	0	1	1	0	5	1	1	1	1	1	3
A233750215	2014	A233	2	50	2	1	22.4502	0	0	0	0	0	0	0	0		0	0	3	1	3	1	1	1	2
A233750216	2014	A233	1	48	2	1	24.9329	0	1	1	1	1	0	0	0	0	0	0	2	1	3	2	1	1	2
A233753616	2014	A233	1	26	1	1	23.7436	0	0	0	0	0	0	0	0	1	0	0	1	0	3	3	1	1	2
A233772316	2014	A233	1	30	2	1	21.717	0	0	0	0	0	0	0	0		0	0	1	1	3	2	1	1	2
A233775716	2014	A233	1	50	2	0	36.1087	1	1	1	0	1	1	0	0	0	0	0	3	0	2	1	1	1	2
A233799516	2014	A233	1	30	3	1	23.7601	0	0	0	0	0	0	0	0	1	0	1	1	0	3	1	1	1	3
A233804615	2014	A233	2	31	4	1	19.776	1	0	0	0	0	0	0	0		0	0	1	1	3	2	1	1	3
A233804616	2014	A233	1	32	4	0	21.5971	0	0	0	0	0	0	0	0		0	1	1	1	3	2	1	1	2
A233806315	2014	A233	2	33	3	1	20.0008	0	0	0	0	0	0	0	0		0	0	1	1	3	1	1	1	1
A233806316	2014	A233	1	35	3	1	25.3336	1	1	1	1	1	0	0	0	0	0	1	1	1	3	2	1	1	2
A233816515	2014	A233	2	62	3	0	28.9942	0	1	0	0	1	1	0	0	1	0	1	4	1	1	1	1	1	2
A233819915	2014	A233	2	36	3	1	25.1146	0	0	0	0	0	0	0	0	1	0	1	1	1	3	1	1	1	2
A233819916	2014	A233	1	42	3	0	26.7134	0	0	0	0	0	0	0	0	1	0	1	2	1	3	2	1	1	2
A234697514	2014	A234	2	29	4	0	21.5972	0	0	0	0	0	0	0	0		0	1	1	0	3	2	1	1	2
A234697515	2014	A234	2	63	4	0	22.2009	1	0	0	0	1	1	1	0		0	1	4	1	3	1	1	0	3
A234702615	2014	A234	2	41	4	0	19.5762	0	0	0	0	0	0	0	0		0	1	2	1	3	2	1	1	3
A234702616	2014	A234	1	45	4	1	29.1997	0	0	0	1	0	0	0	0	1	0	1	2	1	3	2	1	1	2
A234711115	2014	A234	2	62	4	1	24.3427	1	0	0	0	0	0	0	0	1	0	1	4	1	3	1	1	1	2
A234717912	2014	A234	2	24	4	1	23.2735	0	0	0	0	0	0	0	0	1	0	0	1	0	3	2	1	1	2
A234717913	2014	A234	1	31	4	0	24.7793	0	0	0	1	0	0	0	0	1	0	0	1	0	3	2	1	1	2
A234717914	2014	A234	2	34	4	1	20.2465	0	0	0	0	0	0	0	0		0	1	1	0	3	1	1	1	2
A234717915	2014	A234	2	57	4	0	26.7033	1	0	0	0	0	0	0	0	0	0	1	3	1	3	1	1	1	3
A234717916	2014	A234	1	61	4	0	23.0032	0	0	0	0	0	0	0	0	1	0	1	4	1	3	2	1	1	3
A234729815	2014	A234	2	58	4	1	20.8985	0	0	0	0	0	0	0	0		0	1	3	1	2	1	1	1	3
A234736615	2014	A234	2	44	4	1	22.6075	0	0	0	0	0	0	0	0		0	1	2	1	3	1	1	1	3
A234743413	2014	A234	2	25	4	0	20.5467	0	0	0	0	0	0	0	0		0	0	1	0	3	2	1	1	2
A234743415	2014	A234	2	50	4	1	22.429	0	0	0	0	0	0	0	0		0	1	3	1	2	1	1	1	2
A234743416	2014	A234	1	54	4	1	22.1418	0	0	0	0	0	0	0	0		0	1	3	1	3	2	1	1	3
A234750216	2014	A234	1	45	4	1	20.2357	0	0	0	0	0	0	0	0		0	1	2	1	3	2	1	1	3
A234755316	2014	A234	1	42	4	1	22.9424	0	1	0	0	0	0	0	0		0	1	2	1	3	2	1	1	2
A234762115	2014	A234	2	47	4	1	23.9574	0	0	0	0	0	0	0	0	1	0	1	2	1	3	2	1	1	2
A234770615	2014	A234	2	45	4	1	19.4725	0	0	0	0	0	0	0	0		0	1	2	1	3	1	1	1	2
A234777415	2014	A234	2	44	4	0	21.2673	0	0	0	0	0	0	0	0		0	0	2	1	3	2	1	1	2
A234777416	2014	A234	1	46	4	1	30.8147	0	0	0	1	0	0	0	0	1	0	0	2	1	3	2	1	1	3
A234784215	2014	A234	2	72	4	0	20.9116	1	0	1	0	1	1	1	1		0	1	5	1	2	1	1	1	2
A234787613	2014	A234	1	33	4	1	26.3463	0	0	0	0	0	0	0	0	1	0	1	1	1	3	2	1	1	3
A234787614	2014	A234	2	33	4	1	16.1488	0	0	0	0	0	0	0	0		0	1	1	1	3	2	1	1	1
A234787615	2014	A234	2	60	4	1	23.0798	1	0	0	0	0	0	0	0	1	0	1	4	1	2	1	1	1	2
A234787616	2014	A234	1	62	4	1	23.1924	0	1	0	0	0	0	0	0	1	0	1	4	1	3	2	1	1	3
A234796114	2014	A234	1	30	4	0	21.7543	0	0	0	1	0	0	0	0		0	1	1	0	3	2	1	1	2
A234796115	2014	A234	2	56	4	0	18.9473	0	0	0	0	0	0	0	0		0	1	3	1	3	1	1	1	2
A234797814	2014	A234	1	20	4	1	17.2582	0	0	0	0	0	0	0	0		0	0	1	0	3	1	1	1	3
A234797815	2014	A234	2	48	4	0	18.7667	1	0	0	0	0	0	0	0		0	1	2	1	3	1	1	1	2
A234797816	2014	A234	1	52	4	0	22.5686	0	0	0	0	0	0	0	0		0	1	3	1	3	2	1	1	3
A234814815	2014	A234	2	49	4	1	21.6701	0	0	0	0	0	0	0	0		0	1	2	1	3	1	1	1	2
A234814816	2014	A234	1	56	4	1	24.3326	0	0	0	0	0	0	0	0	1	0	1	3	1	3	2	1	1	2
A235700915	2014	A235	2	61	1	0	19.3245	0	1	0	0	0	0	0	0		0	1	4	1	1	1	1	1	1
A235711113	2014	A235	2	25	3	0	18.5167	0	0	0	0	0	0	0	0		0	0	1	1	2	3	1	1	2
A235711114	2014	A235	1	46	3	1	20.412	0	0	0	1	0	0	0	0		0	1	2	0	2	3	1	1	2
A235711115	2014	A235	2	68	3	0	20.7206	0	1	0	0	0	0	0	0		0	1	4	1	1	3	1	1	1
A235724716	2014	A235	1	57	3	1	23.5138	0	1	0	1	0	0	0	0	1	0	1	3	0	1	3	1	1	2
A235743416	2014	A235	2	62	1	0	26.5309	0	1	0	0	0	0	0	0	1	0	1	4	0	1	1	1	1	2
A235746815	2014	A235	1	69	2	0	22.7289	0	0	0	0	0	0	0	0		0	1	4	1	2	1	1	1	1
A235789315	2014	A235	2	30	2	1	19.888	0	0	0	0	0	0	0	0		0	0	1	1	3	1	1	1	2
A235789316	2014	A235	1	43	2	1	22.1156	0	0	0	0	0	0	0	0		0	0	2	1	3	2	1	1	3
A235808013	2014	A235	2	37	3	1	20.1231	0	0	0	0	0	0	0	0		0	0	1	1	3	2	1	1	2
A235808014	2014	A235	1	37	3	1	26.3838	1	0	0	0	1	1	0	0	1	0	0	1	1	3	2	1	1	2
A235819913	2014	A235	2	31	3	0	26.4145	0	0	0	0	0	0	0	0	1	0	1	1	1	3	1	1	1	2
A235819914	2014	A235	1	38	3	1	22.037	0	0	0	0	0	0	0	0		0	1	1	1	3	2	1	1	3
A235819916	2014	A235	2	59	3	0	23.6926	0	0	1	0	1	0	0	0	1	0	1	3	0	1	3	1	1	2
A236733215	2014	A236	2	42	2	1	18.8889	1	0	0	0	0	0	0	0		0	1	2	1	3	1	1	1	3
A236733216	2014	A236	1	44	2	1	22.2892	0	0	0	1	0	0	0	0		0	1	2	1	3	2	1	1	2
A236750216	2014	A236	1	33	3	1	23.0742	0	0	0	1	0	0	0	0	1	0	0	1	0	2	2	1	1	3
A236753615	2014	A236	1	33	4	1	26.7824	0	0	0	1	0	0	0	0	0	0	0	1	1	3	2	1	1	2
A236753616	2014	A236	2	33	4	1	29.3133	0	0	0	0	0	0	0	0	0	0	0	1	1	3	2	1	1	2
A236763815	2014	A236	1	29	3	1	21.478	0	0	0	0	0	0	0	0		0	0	1	1	3	2	1	1	3
A236774015	2014	A236	2	58	2	0	22.1925	0	0	0	0	0	0	0	0		0	1	3	1	2	2	1	1	3
A236774016	2014	A236	1	60	2	1	28.8015	1	0	0	0	0	0	0	0	1	1	1	4	1	2	2	1	1	3
A236777415	2014	A236	2	37	3	1	21.1366	0	0	0	0	0	0	0	0		0	1	1	1	2	2	1	1	3
A236777416	2014	A236	1	47	3	1	25.8367	0	1	0	0	1	1	1	0	1	0	1	2	1	2	3	1	1	3
A236780815	2014	A236	2	39	4	1	19.043	0	0	0	0	0	0	0	0		0	1	1	0	3	2	1	1	3
A236784216	2014	A236	2	68	2	1	23.5068	0	0	0	0	0	0	0	0	0	0	0	4	0	1	3	1	1	3
A236799516	2014	A236	1	46	4	0	23.7165	0	0	0	0	1	1	0	0	1	0	1	2	0	3	2	1	1	3
A236801214	2014	A236	2	26	2	1	22.2245	0	0	0	0	0	0	0	0		0	0	1	0	3	1	1	1	2
A236802914	2014	A236	2	28	4	0	21.5005	0	0	0	0	0	0	0	0		0	0	1	0	3	2	1	1	3
A236802916	2014	A236	2	53	4	1	21.9483	0	1	0	0	0	0	0	0		0	1	3	1	1	2	1	1	3
A236811416	2014	A236	2	64	2	0	23.7449	0	0	0	0	1	1	1	0	1	0	1	4	1	2	1	1	1	3
A236819916	2014	A236	1	25	3	0	26.2107	0	0	0	1	0	0	0	0	1	1	0	1	0	3	2	1	1	2
A237726414	2014	A237	2	34	4	1	24.2138	1	0	0	0	0	0	0	0	1	0	0	1	0	3	2	1	1	3
A237745114	2014	A237	1	25	1	0	26.4145	0	0	0	0	0	0	0	0	1	0	0	1	0	3	1	1	1	2
A237745115	2014	A237	2	58	1	1	20.9775	1	0	0	0	0	0	0	0		0	1	3	1	2	1	1	1	2
A237748516	2014	A237	1	67	4	1	19.4473	0	0	0	0	0	0	0	0		0	1	4	0	2	2	1	1	3
A237753615	2014	A237	2	67	1	1	22.1824	0	0	0	0	1	1	1	0		0	1	4	1	3	1	1	1	1
A237753616	2014	A237	1	71	1	0	22.0925	0	0	0	0	0	0	0	0		0	0	5	1	3	1	1	1	2
A237757015	2014	A237	2	33	3	0	19.5113	0	0	0	0	0	0	0	0		0	0	1	1	3	1	1	1	3
A237757016	2014	A237	1	36	3	0	28.5819	0	0	0	1	0	0	0	0	0	0	0	1	1	3	2	1	1	2
A237763815	2014	A237	2	33	2	0	28.4133	0	0	0	0	0	0	0	0	1	0	0	1	1	2	1	1	1	1
A237763816	2014	A237	1	37	2	1	25.2387	0	0	0	0	0	0	0	0	1	0	0	1	1	3	2	1	1	2
A237774015	2014	A237	2	32	2	0	21.2871	0	0	0	0	0	0	0	0		0	0	1	1	3	1	1	1	2
A237774016	2014	A237	1	40	2	1	21.3772	1	0	0	1	0	0	0	0		0	0	2	1	3	2	1	1	3
A237779116	2014	A237	2	42	4	1	18.6064	0	0	0	0	0	0	0	0		0	1	2	1	3	2	1	1	3
A237784215	2014	A237	2	42	3	1	22.5678	0	0	0	0	0	0	0	0		0	1	2	1	3	1	1	1	3
A237784216	2014	A237	1	46	3	1	20.5125	0	0	0	0	0	0	0	0		0	1	2	1	3	2	1	1	3
A237791015	2014	A237	2	55	4	0	18.7108	1	0	0	0	0	0	0	0		0	1	3	1	3	1	1	1	2
A237791016	2014	A237	1	54	4	1	15.0777	0	0	0	1	0	0	0	0		0	1	3	1	3	2	1	1	2
A237797815	2014	A237	2	31	4	1	19.2104	0	0	0	0	0	0	0	0		0	0	1	1	3	1	1	1	3
A237797816	2014	A237	1	36	4	1	25.2665	0	0	0	0	0	0	0	0	1	0	1	1	1	3	2	1	1	3
A237799515	2014	A237	2	36	4	1	20.7539	0	0	0	0	0	0	0	0		0	0	1	1	3	2	1	1	2
A237799516	2014	A237	1	36	4	0	24.1723	0	0	0	0	0	0	0	0	1	0	1	1	1	3	2	1	1	2
A237801215	2014	A237	2	33	4	1	21.8182	0	0	0	0	0	0	0	0		0	1	1	1	3	2	1	1	1
A237811415	2014	A237	2	35	3	1	19.4522	0	0	0	0	0	0	0	0		0	0	1	1	3	2	1	1	2
A237816515	2014	A237	2	31	4	1	19.6138	0	0	0	0	0	0	0	0		0	1	1	1	3	2	1	1	2
A237816516	2014	A237	1	32	4	1	22.5897	0	0	0	0	0	0	0	0		0	1	1	1	3	2	1	1	3
A238738316	2014	A238	2	47	4	1	20.5253	0	0	0	0	0	0	0	0		0	0	2	1	2	2	1	1	2
A238743415	2014	A238	2	46	4	0	22.5677	0	0	0	0	0	0	0	0		0	1	2	1	3	1	1	1	2
A238757016	2014	A238	2	37	4	1	25.4253	0	0	0	0	0	0	0	0	1	0	1	1	1	3	2	1	1	2
A238760415	2014	A238	2	38	2	1	21.8843	1	0	0	0	0	0	0	0		0	1	1	1	3	2	1	1	3
A238774015	2014	A238	2	32	4	1	21.2925	0	0	0	0	0	0	0	0		0	1	1	1	3	2	1	1	3
A238780814	2014	A238	2	38	4	1	22.8413	0	0	0	0	0	0	0	0		0	0	1	0	3	1	1	1	3
A238780816	2014	A238	1	33	4	1	28.6505	0	1	0	0	0	0	0	0	1	0	0	1	1	3	2	1	1	2
A238784215	2014	A238	2	47	4	1	23.3208	1	0	0	0	1	1	1	0	1	0	0	2	1	3	2	1	1	3
A238784216	2014	A238	1	48	4	0	23.5619	1	0	0	1	0	0	0	0	1	0	1	2	1	3	2	1	1	2
A238785916	2014	A238	1	54	4	1	28.342	0	1	0	0	0	0	0	0	1	1	1	3	1	3	2	1	1	3
A238787615	2014	A238	2	45	4	1	20.892	0	0	0	0	0	0	0	0		0	0	2	1	3	1	1	1	2
A238811416	2014	A238	2	44	3	0	20.2225	0	0	0	0	0	0	0	0		0	1	2	0	3	2	1	1	1
A238814816	2014	A238	1	41	4	0	24.2358	0	1	0	0	0	0	0	0	1	0	1	2	1	3	2	1	1	3
A238821615	2014	A238	2	58	4	1	19.8407	0	1	0	0	0	0	0	0		0	1	3	1	3	1	1	1	2
A239729815	2014	A239	2	58	1	0	27.2561	0	1	1	1	1	0	0	0	1	0	1	3	1	1	2	1	1	2
A239729816	2014	A239	1	60	1	0	24.4952	0	0	0	0	1	1	0	0	1	1	1	4	1	1	2	1	1	3
A239738315	2014	A239	2	62	3	1	26.3193	0	0	0	0	1	1	1	0	1	0	1	4	1	1	1	1	1	2
A239738316	2014	A239	1	64	3	0	23.9377	1	1	0	0	0	0	0	0	1	0	1	4	1	1	3	1	1	2
A239740016	2014	A239	2	58	1	0	22.1188	0	0	1	1	1	1	0	1		0	0	3	0	2	1	1	0	3
A239748515	2014	A239	2	47	4	0	25.1789	0	0	0	0	0	0	0	0	1	0	1	2	1	2	2	1	1	3
A239772316	2014	A239	2	34	1	1	22.5196	0	0	0	1	0	0	0	0		1	0	1	0	2	1	1	1	3
A239777416	2014	A239	1	78	1	1	19.434	1	1	0	0	0	0	0	0		0	0	5	0	2	1	1	1	3
A239789315	2014	A239	2	56	4	1	25.0426	0	0	0	0	0	0	0	0	1	0	1	3	1	1	1	1	1	3
A239789316	2014	A239	1	61	4	1	24.627	1	0	0	1	0	0	0	0	1	1	1	4	1	1	2	1	1	2
A239791014	2014	A239	1	19	3	1	28.0073	0	0	0	0	0	0	0	0	1	0	1	1	0	3	3	1	1	2
A239791015	2014	A239	2	26	3	0	28.15	0	0	0	0	0	0	0	0	0	0	1	1	0	3	2	1	1	2
A239791016	2014	A239	2	51	3	1	25.9066	0	0	0	0	0	0	0	0	1	0	0	3	1	3	1	1	1	3
A239799513	2014	A239	1	25	3	1	27.0988	0	0	0	1	0	0	0	0	1	0	0	1	0	2	1	1	1	3
A239799516	2014	A239	1	61	3	0	29.7916	1	0	0	0	0	0	0	0	1	0	1	4	1	3	1	1	1	3
A239801216	2014	A239	2	40	4	1	21.8656	0	0	0	0	0	0	0	0		0	1	2	1	3	2	1	1	3
A239804614	2014	A239	1	21	3	1	17.293	0	0	0	1	0	0	0	0		0	0	1	0	3	1	1	1	2
A239804615	2014	A239	2	46	3	1	22.2191	0	0	0	0	0	0	0	0		0	1	2	1	2	3	1	1	2
A239816513	2014	A239	2	19	3	1	18.5107	0	0	0	0	0	0	0	0		0	0	1	0	3	1	1	1	3
A239816514	2014	A239	2	22	3	1	20.1635	0	0	0	0	0	0	0	0		0	0	1	0	3	1	1	1	3
A239816515	2014	A239	2	43	3	1	24.6508	0	0	1	0	1	0	0	0	1	1	0	2	1	2	3	1	1	2
A239821614	2014	A239	1	21	3	1	22.7943	0	0	0	1	0	0	0	0		0	0	1	0	2	3	1	1	3
A240719615	2014	A240	2	71	3	1	21.3967	0	0	0	0	1	1	1	0		0	1	5	1	2	1	1	1	3
A240719616	2014	A240	1	72	3	1	23.1018	0	1	0	0	0	0	0	0	0	0	1	5	1	3	1	1	1	1
A240729816	2014	A240	2	30	4	0	19.5389	1	0	0	0	0	0	0	0		1	1	1	0	2	2	1	1	2
A240777416	2014	A240	1	33	4	1	25.5386	0	0	0	0	0	0	0	0	1	0	0	1	1	3	2	1	1	3
A240779115	2014	A240	2	29	4	1	19.8277	0	0	0	0	0	0	0	0		0	1	1	0	3	2	1	1	2
A240779116	2014	A240	2	29	4	0	22.4313	0	0	0	0	0	0	0	0		0	0	1	0	3	2	1	1	2
A240785915	2014	A240	2	60	2	1	23.0129	1	1	0	0	0	0	0	0	1	0	1	4	1	2	1	1	1	2
A240785916	2014	A240	1	65	2	1	25.3141	1	1	0	0	1	1	1	0	1	1	1	4	1	3	2	1	1	2
A240791015	2014	A240	2	29	1	1	18.216	0	0	0	1	0	0	0	0		1	0	1	0	2	2	1	1	1
A240792716	2014	A240	2	33	4	1	22.4167	0	0	0	1	0	0	0	0		0	0	1	0	3	2	1	1	1
A240794415	2014	A240	2	34	2	1	18.4299	0	0	0	0	0	0	0	0		0	0	1	0	3	1	1	1	1
A240801215	2014	A240	2	52	1	0	28.3236	1	1	0	1	0	0	0	0	1	0	0	3	1	2	1	1	1	3
A240802916	2014	A240	1	30	3	1	22.1762	0	0	0	1	0	0	0	0		1	0	1	0	3	2	1	0	2
A240813116	2014	A240	2	30	3	0	18.6166	0	0	0	0	0	0	0	0		0	1	1	0	3	2	1	1	1
A240814816	2014	A240	2	31	3	1	18.7432	0	0	0	0	0	0	0	0		0	1	1	0	3	2	1	1	3
A241723013	2014	A241	1	27	2	1	29.0018	0	1	1	0	1	1	0	0	1	0	0	1	0	3	3	1	1	1
A241723014	2014	A241	2	29	2	1	20.5735	0	0	0	0	0	0	0	0		0	0	1	0	3	2	1	1	2
A241723015	2014	A241	1	57	2	1	28.0992	0	1	0	1	0	0	0	0	1	0	1	3	1	2	3	1	1	2
A241723016	2014	A241	2	53	2	0	21.2843	0	0	1	0	1	1	1	1		0	1	3	1	2	3	1	1	1
A241729813	2014	A241	1	25	4	1	22.2097	0	1	0	0	0	0	0	0		0	0	1	0	3	3	1	1	2
A241729814	2014	A241	2	28	4	1	22.6728	0	0	0	0	0	0	0	0		1	1	1	0	3	2	1	1	3
A241729815	2014	A241	2	53	4	1	23.2392	0	0	0	0	0	0	0	0	1	1	1	3	1	1	3	1	1	3
A241729816	2014	A241	1	54	4	0	28.4451	1	1	0	0	0	0	0	0	1	1	1	3	1	1	3	1	1	2
A241740016	2014	A241	2	67	1	1	16.6265	0	0	0	1	1	1	0	0		0	0	4	0	1	2	1	1	2
A241743415	2014	A241	2	30	4	1	18.5962	0	0	0	0	0	0	0	0		0	1	1	1	3	2	1	1	2
A241743416	2014	A241	1	30	4	1	27.8554	1	1	0	1	0	0	0	0	0	0	1	1	1	3	2	1	1	2
A241751915	2014	A241	2	30	3	0	17.9931	0	0	0	0	0	0	0	0		0	0	1	1	3	1	1	1	2
A241751916	2014	A241	1	34	3	0	24.73	1	0	0	1	0	0	0	0	1	0	1	1	1	3	2	1	1	2
A241755316	2014	A241	1	53	2	0	24.684	0	0	0	0	0	0	0	0	1	0	1	3	1	3	3	1	1	3
A241758714	2014	A241	1	46	3	1	25.891	0	0	0	1	0	0	0	0	0	0	0	2	1	3	2	1	1	3
A241758716	2014	A241	2	46	3	0	21.7105	0	0	0	0	0	0	0	0		0	1	2	1	3	2	1	1	2
A241763816	2014	A241	1	73	1	0	20.7332	0	1	1	1	1	1	1	0		0	0	5	1	1	1	1	1	1
A241767216	2014	A241	1	69	1	0	23.4979	0	1	0	1	0	0	0	0	0	1	0	4	0	1	3	1	0	3
A241774016	2014	A241	2	39	1	1	24.5781	0	0	0	0	0	0	0	0	1	0	0	1	0	3	2	1	1	3
A241785916	2014	A241	2	60	2	1	24.4062	0	0	0	0	0	0	0	0	1	1	1	4	0	1	2	1	1	2
A241789315	2014	A241	2	35	4	1	24.6515	1	0	0	0	0	0	0	0	0	0	0	1	1	3	2	1	1	3
A241789316	2014	A241	1	34	4	1	28.0202	0	0	1	0	0	0	0	0	1	0	1	1	1	3	2	1	1	3
A241799514	2014	A241	1	45	2	1	23.2892	0	0	0	0	0	0	0	0	0	0	0	2	0	2	1	1	1	1
A241799515	2014	A241	2	78	2	1	20.0282	0	1	1	0	0	0	0	0		0	0	5	1	2	1	1	1	2
A241802916	2014	A241	2	69	1	0	26.6947	0	0	0	0	0	0	0	0	0	0	1	4	0	1	2	1	1	2
A241806314	2014	A241	2	32	2	0	17.3681	0	0	0	1	0	0	0	0		0	0	1	0	2	2	1	1	3
A241806315	2014	A241	2	58	2	1	25.6281	1	0	0	0	1	1	0	0	1	0	0	3	1	1	1	1	1	3
A241811415	2014	A241	2	70	1	1	22.2889	0	0	0	0	0	0	0	0		0	0	5	1	1	3	1	1	3
A241821615	2014	A241	2	30	3	1	19.7356	0	0	0	0	0	0	0	0		0	1	1	1	3	2	1	1	3
A241821616	2014	A241	1	34	3	0	25.7005	0	0	0	0	0	0	0	0	1	0	0	1	1	3	2	1	1	3
A242697515	2014	A242	2	66	2	1	25.9553	0	1	0	0	0	0	0	0	0	0	1	4	1	1	3	1	1	2
A242736615	2014	A242	2	71	1	1	27.8272	0	1	0	0	1	1	1	0	1	0	1	5	1	1	1	1	1	2
A242736616	2014	A242	1	69	1	0	20.9653	1	1	1	0	1	0	0	0		0	1	4	1	1	3	1	1	1
A242770614	2014	A242	1	29	4	1	22.4834	0	0	0	0	0	0	0	0		0	1	1	0	3	2	1	1	3
A242770616	2014	A242	2	55	4	0	17.5808	1	0	0	0	0	0	0	0		0	1	3	1	2	2	1	1	2
A242797816	2014	A242	1	49	1	1	23.8535	0	0	0	0	0	0	0	0	1	0	1	2	1	3	1	1	1	1
A242802915	2014	A242	2	22	2	1	19.7278	0	0	0	0	0	0	0	0		0	0	1	0	3	2	1	1	2
A242802916	2014	A242	2	56	2	1	18.9286	0	0	0	0	1	1	0	0		0	1	3	1	2	2	1	1	3
A242821615	2014	A242	2	51	2	0	20.3027	0	0	0	1	0	0	0	0		0	1	3	1	3	3	1	1	2
A242821616	2014	A242	1	53	2	1	26.4783	0	0	0	1	0	0	0	0	0	0	0	3	1	2	3	1	1	2
A243711115	2014	A243	2	62	4	0	20.6425	0	0	0	0	1	1	0	0		0	0	4	1	3	1	1	1	2
A243717915	2014	A243	2	36	4	1	20.394	0	0	0	0	0	0	0	0		0	1	1	1	3	1	1	1	2
A243717916	2014	A243	1	40	4	1	23.6789	1	0	0	1	0	0	0	0	1	0	1	2	1	3	2	1	1	3
A243723015	2014	A243	2	67	3	0	23.3196	0	0	0	0	0	0	0	0	1	0	1	4	1	3	1	1	1	3
A243723016	2014	A243	1	69	3	0	24.0026	0	1	0	0	0	0	0	0	0	0	1	4	1	3	1	1	1	2
A243733216	2014	A243	1	78	3	0	24.7639	0	1	1	0	0	0	0	0	1	0	0	5	1	3	1	1	1	2
A243740015	2014	A243	2	49	4	1	23.5745	0	0	0	0	0	0	0	0	1	0	0	2	1	3	1	1	1	2
A243740016	2014	A243	1	56	4	1	22.974	1	0	0	0	0	0	0	0		0	1	3	1	3	2	1	1	1
A243751914	2014	A243	2	27	4	0	20.3289	0	0	0	0	0	0	0	0		0	1	1	0	3	2	1	1	2
A243751915	2014	A243	2	56	4	1	23.6984	0	1	1	0	0	0	0	0	0	0	1	3	1	2	2	1	1	2
A243751916	2014	A243	1	61	4	0	26.2059	0	0	0	1	0	0	0	0	1	0	1	4	1	3	2	1	1	3
A243760412	2014	A243	2	44	4	0	18.9701	0	0	0	0	0	0	0	0		0	1	2	1	2	2	1	1	2
A243760416	2014	A243	1	66	4	0	28.9016	0	1	0	0	0	0	0	0	1	1	1	4	1	2	1	1	1	3
A243763813	2014	A243	1	32	4	0	28.6466	0	0	0	0	0	0	0	0	1	0	1	1	0	3	2	1	1	1
A243763815	2014	A243	2	62	4	0	18.7811	0	0	0	0	0	0	0	0		0	1	4	1	3	1	1	1	3
A243768916	2014	A243	1	61	4	1	23.6511	1	0	0	0	0	0	0	0	1	0	0	4	1	3	1	1	1	3
A243777411	2014	A243	2	63	4	1	27.2115	0	1	0	0	0	0	0	0	0	0	0	4	1	2	1	1	1	3
A243777412	2014	A243	1	78	4	1	25.4578	0	1	0	0	0	0	0	0	1	0	1	5	1	2	2	1	1	3
A243777415	2014	A243	1	41	4	0	23.1327	1	0	0	0	0	0	0	0	0	1	1	2	1	3	2	1	1	3
A243777416	2014	A243	2	37	4	1	20.4745	0	0	0	0	0	0	0	0		0	1	1	1	3	2	1	1	2
A243784215	2014	A243	2	66	1	0	24.6177	0	0	0	0	0	0	0	0	1	0	1	4	1	3	1	1	1	2
A243784216	2014	A243	1	74	1	1	21.1435	0	0	0	0	0	0	0	0		0	1	5	1	3	1	1	1	2
A243785911	2014	A243	1	32	4	1	24.9054	0	0	0	1	0	0	0	0	0	0	0	1	0	3	2	1	1	2
A243785913	2014	A243	1	25	4	1	24.6953	0	0	0	1	0	0	0	0	0	0	0	1	0	3	1	1	1	3
A243785916	2014	A243	1	59	4	1	24.3305	0	0	1	0	1	1	0	1	1	0	1	3	1	3	2	1	1	3
A243797812	2014	A243	2	35	3	1	22.0386	0	0	0	0	0	0	0	0		0	0	1	0	3	2	1	1	2
A243802915	2014	A243	2	60	4	1	18.9114	1	0	0	0	0	0	0	0		0	0	4	1	2	1	1	1	2
A243808014	2014	A243	2	26	4	0	25.0302	0	0	0	0	0	0	0	0	0	0	0	1	0	3	1	1	1	2
A243808015	2014	A243	2	55	4	0	26.2749	1	0	0	0	0	0	0	0	1	0	1	3	1	2	2	1	1	3
A243808016	2014	A243	1	60	4	0	22.5122	1	0	1	1	0	0	0	0		1	0	4	1	2	1	1	1	1
A244726415	2014	A244	2	35	3	1	17.4984	0	0	0	0	0	0	0	0		0	1	1	1	3	2	1	1	3
A244726416	2014	A244	1	36	3	1	26.1686	0	0	0	0	0	0	0	0	1	0	0	1	1	3	2	1	1	2
A244729815	2014	A244	2	52	4	1	19.9415	0	1	0	0	0	0	0	0		0	0	3	1	2	1	1	1	3
A244748515	2014	A244	2	43	4	0	23.1757	0	0	0	0	0	0	0	0	0	0	1	2	1	3	2	1	1	2
A244748516	2014	A244	2	67	4	1	22.9113	0	0	0	0	1	1	1	0		0	1	4	0	2	1	1	1	2
A244753615	2014	A244	2	44	3	1	20.377	0	0	0	0	0	0	0	0		0	1	2	1	3	1	1	1	3
A244753616	2014	A244	1	49	3	0	24.0796	0	1	0	0	0	0	0	0	1	1	1	2	1	3	2	1	1	3
A244763814	2014	A244	1	29	4	0	21.337	0	0	0	1	0	0	0	0		0	1	1	0	3	2	1	1	2
A244763815	2014	A244	2	60	4	1	22.8362	0	1	0	0	0	0	0	0		0	1	4	1	3	1	1	1	2
A244763816	2014	A244	1	69	4	1	21.7452	0	0	0	0	1	1	1	0		0	1	4	1	3	2	1	1	2
A244785914	2014	A244	2	20	3	1	16.5824	0	0	0	0	0	0	0	0		0	0	1	0	3	1	1	1	2
A244785915	2014	A244	2	49	3	1	18.3364	0	0	0	0	0	0	0	0		0	0	2	1	3	1	1	1	2
A244787616	2014	A244	1	41	4	0	21.4305	0	0	0	0	0	0	0	0		1	1	2	1	3	2	1	1	3
A244809715	2014	A244	2	43	4	1	20.7684	0	0	0	0	1	1	0	0		0	1	2	1	3	1	1	1	2
A244814815	2014	A244	2	60	2	0	21.4844	0	0	0	0	0	0	0	0		0	1	4	1	3	1	1	1	2
A244819915	2014	A244	2	54	4	0	21.8751	0	0	0	0	0	0	0	0		0	1	3	1	3	1	1	1	3
A245733215	2014	A245	2	39	4	0	21.137	1	0	0	0	0	0	0	0		0	1	1	1	3	1	1	1	3
A245733216	2014	A245	1	37	4	0	23.981	0	0	0	1	0	0	0	0	0	0	1	1	1	3	2	1	1	2
A245740015	2014	A245	2	38	2	0	20.3873	1	1	0	0	0	0	0	0		0	0	1	1	3	1	1	1	2
A245740016	2014	A245	1	39	2	1	26.1184	0	0	0	0	0	0	0	0	1	0	0	1	1	3	2	1	1	3
A245745112	2014	A245	1	19	4	0	31.4298	0	0	0	0	0	0	0	0	0	0	0	1	0	2	1	1	1	2
A245745113	2014	A245	1	46	4	0	27.8687	0	1	1	1	1	1	1	0	0	0	1	2	0	3	2	1	1	1
A245745114	2014	A245	2	48	4	0	21.7138	0	0	0	0	1	1	0	0		0	0	2	1	3	2	1	1	3
A245745115	2014	A245	2	72	4	0	23.845	0	1	1	0	1	1	1	1	0	0	1	5	1	2	1	1	1	3
A245745116	2014	A245	1	77	4	1	18.0278	0	1	1	1	1	1	1	1		0	0	5	1	1	1	1	1	1
A245753614	2014	A245	2	26	4	1	19.5193	0	0	0	0	0	0	0	0		0	1	1	0	3	2	1	1	2
A245768916	2014	A245	1	39	4	1	18.8536	0	0	0	0	0	0	0	0		1	1	1	1	3	2	1	1	2
A245774015	2014	A245	2	44	3	0	18.2998	1	0	0	0	0	0	0	0		0	1	2	1	2	1	1	1	2
A245782514	2014	A245	2	33	2	0	19.3475	0	0	0	1	0	0	0	0		0	0	1	1	3	1	1	1	2
A245782515	2014	A245	2	63	2	0	25.4268	1	1	0	0	0	0	0	0	1	0	1	4	1	1	1	1	1	1
A245789315	2014	A245	2	35	3	1	22.2713	0	0	0	0	0	0	0	0		0	1	1	1	3	1	1	1	3
A245789316	2014	A245	1	35	3	1	25.5878	0	0	0	1	0	0	0	0	1	0	1	1	1	3	2	1	1	2
A245792713	2014	A245	2	27	4	1	20.2804	1	0	0	0	0	0	0	0		1	0	1	0	3	2	1	1	3
A245792716	2014	A245	1	66	4	1	24.9231	0	1	0	1	1	1	1	0	1	1	1	4	1	2	1	1	1	3
A245797814	2014	A245	2	22	4	1	20.7956	0	0	0	0	0	0	0	0		1	1	1	0	3	1	1	1	2
A245797815	2014	A245	2	51	4	1	19.8186	1	0	0	0	1	1	0	0		0	1	3	1	3	1	1	1	2
A245797816	2014	A245	1	55	4	0	23.6921	0	0	0	0	0	0	0	0	1	0	1	3	1	3	2	1	1	3
A245802914	2014	A245	1	41	1	1	29.1237	0	0	0	1	0	0	0	0	1	1	0	2	0	3	2	1	1	2
A245802915	2014	A245	2	76	1	0	30.2496	1	1	0	0	0	0	0	0	1	0	1	5	1	3	1	1	1	2
A245802916	2014	A245	1	76	1	0	21.6343	0	1	0	0	0	0	0	0		0	0	5	1	3	1	1	1	1
A245808013	2014	A245	2	28	3	1	19.6073	0	0	0	0	0	0	0	0		0	1	1	0	3	2	1	1	2
A245808014	2014	A245	1	30	3	1	31.4907	0	1	0	0	0	0	0	0	1	0	0	1	0	3	2	1	1	2
A245808015	2014	A245	2	57	3	1	24.3291	0	0	0	0	0	0	0	0	1	0	1	3	1	2	3	1	1	2
A245808016	2014	A245	1	57	3	1	25.9489	0	0	0	0	0	0	0	0	0	0	1	3	1	1	3	1	1	1
A245818216	2014	A245	2	54	1	1	18.3388	0	0	0	0	0	0	0	0		0	0	3	0	3	1	1	1	2
A245821613	2014	A245	2	36	3	1	20.4231	1	1	0	0	0	0	0	0		0	1	1	1	3	2	1	1	1
A245821616	2014	A245	1	72	3	1	23.241	1	1	1	0	0	0	0	0	1	0	1	5	1	2	3	1	1	3
A246755315	2014	A246	2	29	4	0	20.8972	0	0	0	0	0	0	0	0		0	1	1	1	3	1	1	1	3
A246755316	2014	A246	1	30	4	0	22.5167	0	0	0	0	0	0	0	0		0	0	1	1	3	2	1	1	2
A246763815	2014	A246	2	47	3	1	20.2153	0	0	0	0	0	0	0	0		0	1	2	1	3	2	1	1	3
A246763816	2014	A246	1	49	3	0	20.1337	0	1	0	0	0	0	0	0		0	1	2	1	3	2	1	1	2
A246780815	2014	A246	2	43	3	1	22.6874	0	0	0	0	0	0	0	0		0	1	2	1	2	1	1	1	2
A246785914	2014	A246	1	25	3	0	29.9163	0	0	0	0	0	0	0	0	1	0	0	1	0	3	1	1	1	3
A246785915	2014	A246	2	53	3	1	25.6169	0	1	0	0	0	0	0	0	1	0	0	3	1	2	3	1	1	2
A246785916	2014	A246	1	51	3	0	29.2311	0	1	0	0	0	0	0	0	1	0	0	3	1	3	3	1	1	3
A246787613	2014	A246	2	21	3	0	18.6721	0	0	0	0	0	0	0	0		0	0	1	0	3	1	1	1	2
A246787614	2014	A246	1	19	3	1	25.042	0	0	0	0	0	0	0	0	1	0	1	1	0	3	1	1	1	2
A246787615	2014	A246	2	50	3	0	20.1781	0	0	0	0	0	0	0	0		0	1	3	1	2	2	1	1	2
A246792715	2014	A246	2	35	1	1	22.3942	0	0	0	0	0	0	0	0		0	1	1	1	3	2	1	1	3
A246792716	2014	A246	1	38	1	0	25.3601	0	0	0	0	0	0	0	0	0	0	1	1	1	3	2	1	1	2
A246801216	2014	A246	2	53	3	1	24.5927	0	0	0	0	0	0	0	0	1	0	1	3	1	1	3	1	1	2
A246804615	2014	A246	1	45	1	0	22.7871	0	0	0	0	0	0	0	0		0	0	2	0	1	1	1	1	3
A246816516	2014	A246	2	44	1	1	24.2109	0	0	1	0	1	0	0	0	1	0	1	2	0	3	2	1	1	1
A246821615	2014	A246	2	46	2	0	25.0607	0	0	0	0	0	0	0	0	1	0	1	2	1	2	1	1	1	2
B235719614	2014	B235	1	76	2	0	23.7316	0	1	1	0	1	0	0	0	1	0	0	5	1	2	1	1	1	1
B235719616	2014	B235	2	56	2	1	21.2515	0	1	0	0	0	0	0	0		0	0	3	0	1	2	1	0	3
B235734916	2014	B235	1	55	4	0	20.4345	0	0	0	1	0	0	0	0		0	1	3	1	3	3	1	1	2
B235757016	2014	B235	2	28	3	1	21.5139	0	0	0	0	0	0	0	0		1	1	1	0	2	2	1	1	3
B235762115	2014	B235	2	75	1	0	26.3814	0	1	0	0	0	0	0	0	0	0	0	5	1	1	2	1	1	2
B235770615	2014	B235	2	61	2	0	24.883	1	0	0	0	0	0	0	0	0	0	1	4	1	1	2	1	1	3
B235770616	2014	B235	1	66	2	1	22.3627	1	0	0	1	0	0	0	0		0	1	4	1	1	3	1	1	1
B235774016	2014	B235	2	68	1	0	27.1905	0	1	0	0	0	0	0	0	1	0	1	4	0	3	2	1	1	2
B235782515	2014	B235	1	36	2	0	20.0383	1	0	0	0	0	0	0	0		0	0	1	0	2	1	1	1	2
B235782516	2014	B235	2	62	2	1	23.4772	1	1	1	0	1	1	1	0	0	0	1	4	0	1	1	1	1	2
B235784215	2014	B235	2	54	3	0	26.2677	0	1	1	0	1	1	0	1	1	0	1	3	1	1	3	1	1	1
B235801216	2014	B235	1	72	2	1	23.9715	0	0	0	1	0	0	0	0	0	0	1	5	1	3	2	1	1	2
B235802916	2014	B235	1	76	1	1	23.1192	0	1	0	0	1	1	0	0	1	0	1	5	1	1	1	1	1	2
B235813115	2014	B235	1	74	1	1	19.5807	0	1	0	0	0	0	0	0		0	1	5	1	1	1	1	1	3
B236723014	2014	B236	1	19	4	1	22.5722	0	0	0	0	0	0	0	0		0	1	1	0	3	1	1	1	3
B236723016	2014	B236	1	48	4	1	22.65	0	0	0	0	0	0	0	0		0	0	2	1	3	3	1	1	3
B236731516	2014	B236	2	55	4	1	22.0601	1	0	0	0	0	0	0	0		0	1	3	1	2	1	1	1	1
B236733216	2014	B236	2	39	2	0	21.9661	0	0	0	0	0	0	0	0		0	1	1	1	3	1	1	1	3
B236738315	2014	B236	2	37	4	1	23.0215	0	0	0	0	0	0	0	0	1	0	1	1	1	3	1	1	1	2
B236738316	2014	B236	1	41	4	1	24.4942	0	0	0	1	0	0	0	0	1	0	1	2	1	3	2	1	1	2
B236743415	2014	B236	2	58	1	0	21.0152	0	0	0	0	0	0	0	0		0	1	3	1	1	1	1	1	2
B236743416	2014	B236	1	64	1	1	20.9549	0	0	0	1	0	0	0	0		0	1	4	1	1	1	1	1	1
B236750216	2014	B236	1	55	4	0	23.9219	0	0	0	0	0	0	0	0	0	0	1	3	1	2	2	1	1	2
B236755315	2014	B236	2	33	4	1	19.8524	0	0	0	0	0	0	0	0		0	1	1	0	3	2	1	1	3
B236755316	2014	B236	1	34	4	0	22.3302	0	0	0	0	0	0	0	0		0	1	1	1	3	2	1	1	2
B236758715	2014	B236	2	26	4	0	20.5431	0	0	0	0	0	0	0	0		0	1	1	1	3	1	1	1	2
B236758716	2014	B236	1	31	4	1	24.6365	0	0	0	0	0	0	0	0	1	0	1	1	1	3	2	1	1	2
B236785915	2014	B236	2	53	4	1	23.1362	0	1	0	0	1	1	0	0	1	0	1	3	1	3	3	1	1	3
B236787613	2014	B236	1	30	4	1	22.699	0	0	0	1	0	0	0	0		0	1	1	0	3	2	1	1	2
B236787615	2014	B236	2	60	4	1	23.0524	1	0	0	0	0	0	0	0	1	0	1	4	1	2	3	1	1	2
B236797814	2014	B236	2	21	3	1	17.5198	0	0	0	0	0	0	0	0		0	0	1	0	3	2	1	1	1
B236797816	2014	B236	1	49	3	1	21.7388	0	0	1	1	1	1	1	0		0	1	2	1	2	2	1	1	1
B236799516	2014	B236	1	77	3	1	24.4222	1	1	0	0	1	1	0	0	1	0	1	5	1	3	1	1	1	3
B236809712	2014	B236	2	62	4	1	23.3499	0	0	1	0	0	0	0	0	1	0	1	4	0	2	3	1	1	2
B236809715	2014	B236	2	36	4	1	21.0839	0	0	0	0	0	0	0	0		0	1	1	1	3	2	1	1	2
B236809716	2014	B236	1	38	4	1	25.6934	1	0	0	0	0	0	0	0	1	0	1	1	1	3	2	1	1	2
B236819915	2014	B236	2	58	4	1	23.4521	1	0	0	0	0	0	0	0	1	0	1	3	1	1	2	1	1	3
B237711113	2014	B237	2	19	3	0	22.9186	0	0	0	0	0	0	0	0		0	0	1	0	3	3	1	1	2
B237711114	2014	B237	1	21	3	1	19.7685	0	0	0	1	0	0	0	0		1	1	1	0	2	1	1	0	1
B237711116	2014	B237	1	49	3	0	30.0827	1	0	0	0	0	0	0	0	1	0	0	2	1	1	3	1	1	1
B237734915	2014	B237	2	38	2	0	22.575	0	0	0	0	0	0	0	0		0	0	1	1	2	1	1	1	2
B237736613	2014	B237	2	29	4	0	19.9609	0	0	0	0	0	0	0	0		0	1	1	0	3	2	1	1	2
B237736615	2014	B237	2	54	4	1	22.3319	0	0	0	0	0	0	0	0		0	1	3	1	1	2	1	1	3
B237736616	2014	B237	1	53	4	1	26.0393	0	0	0	1	0	0	0	0	1	1	1	3	1	3	2	1	1	2
B237738315	2014	B237	2	53	2	1	20.448	0	0	0	0	0	0	0	0		0	0	3	1	1	3	1	1	2
B237748516	2014	B237	1	56	2	0	21.0417	0	0	0	1	0	0	0	0		0	0	3	1	2	3	1	1	2
B237755314	2014	B237	1	30	2	1	30.3385	0	0	0	1	0	0	0	0	0	1	1	1	0	3	2	1	1	1
B237755315	2014	B237	2	57	2	0	21.1535	1	0	0	0	0	0	0	0		0	1	3	1	1	1	1	1	1
B237755316	2014	B237	1	66	2	1	23.7664	0	0	0	0	0	0	0	0	0	0	1	4	1	3	3	1	1	2
B237760415	2014	B237	2	36	3	1	22.8443	0	0	0	0	0	0	0	0		0	0	1	1	2	1	1	1	2
B237760416	2014	B237	1	45	3	1	22.0064	0	0	0	0	0	0	0	0		0	1	2	1	2	2	1	1	2
B237765515	2014	B237	2	55	4	0	30.5795	0	0	0	0	0	0	0	0	1	0	0	3	1	1	2	1	1	1
B237765516	2014	B237	1	58	4	1	28.7274	0	0	1	0	1	0	0	0	1	0	1	3	1	2	2	1	1	3
B237772314	2014	B237	1	22	2	1	31.7796	0	0	0	0	0	0	0	0	1	0	0	1	0	3	1	1	1	3
B237772315	2014	B237	2	47	2	1	22.807	1	0	0	0	0	0	0	0		0	1	2	1	3	2	1	1	1
B237780816	2014	B237	1	58	2	1	26.2087	0	1	0	0	0	0	0	0	1	1	0	3	1	1	3	1	1	2
B237782516	2014	B237	1	47	4	1	23.8963	0	1	0	1	0	0	0	0	1	0	1	2	1	2	3	1	1	2
B237784214	2014	B237	2	49	2	1	19.4108	1	0	0	0	1	1	0	0		0	0	2	1	2	1	1	1	2
B237794413	2014	B237	2	22	2	1	17.0541	1	0	0	0	0	0	0	0		0	0	1	0	3	2	1	1	2
B237794414	2014	B237	2	26	2	1	17.9753	1	0	0	0	0	0	0	0		0	1	1	0	3	1	1	1	2
B237794415	2014	B237	2	52	2	0	26.8786	0	0	1	0	1	1	1	1	1	0	1	3	1	1	1	1	1	1
B237818216	2014	B237	2	66	3	1	31.5321	0	1	0	0	0	0	0	0	1	0	1	4	0	1	1	1	1	2
B237823316	2014	B237	1	70	1	0	26.9691	1	1	0	0	0	0	0	0	0	0	1	5	1	1	1	1	1	3
B238741716	2014	B238	2	44	4	1	23.0612	0	1	0	0	0	0	0	0	1	0	1	2	1	2	2	1	1	3
B238757015	2014	B238	2	35	3	1	20.6781	1	0	0	0	0	0	0	0		0	0	1	1	2	2	1	1	1
B238757016	2014	B238	1	37	3	1	18.554	0	0	0	0	0	0	0	0		0	1	1	1	2	2	1	1	2
B238768913	2014	B238	1	23	4	1	18.1426	0	0	0	1	0	0	0	0		0	1	1	0	3	3	1	1	2
B238768914	2014	B238	2	30	4	0	19.6138	0	0	0	0	0	0	0	0		0	0	1	0	3	2	1	1	2
B238768916	2014	B238	1	54	4	0	24.328	0	0	0	1	0	0	0	0	0	0	1	3	1	1	3	1	1	3
B238779115	2014	B238	2	31	3	1	34.9811	0	0	0	0	0	0	0	0	0	0	0	1	1	3	1	1	1	2
B238779116	2014	B238	1	36	3	0	25.0278	0	0	0	1	0	0	0	0	1	0	1	1	1	3	3	1	1	2
B238782514	2014	B238	2	54	3	1	25.3951	0	0	0	0	0	0	0	0	1	0	1	3	1	2	1	1	1	2
B238782516	2014	B238	1	58	3	1	25.7936	1	1	0	0	0	0	0	0	1	0	1	3	1	1	2	1	1	3
B238787615	2014	B238	2	63	1	0	21.7563	0	0	0	0	0	0	0	0		0	0	4	1	1	3	1	1	2
B238797815	2014	B238	2	55	3	0	20.2658	0	0	0	0	0	0	0	0		0	1	3	1	1	1	1	1	2
B238802914	2014	B238	1	36	2	0	19.381	0	0	0	0	0	0	0	0		0	1	1	0	3	2	1	1	3
B238802916	2014	B238	1	73	2	1	18.0621	0	1	0	0	1	1	0	0		0	1	5	1	2	1	1	1	2
B238806314	2014	B238	1	24	4	1	22.006	0	0	0	0	0	0	0	0		0	0	1	0	2	1	1	1	3
B238806315	2014	B238	2	54	4	1	21.4696	0	0	0	0	0	0	0	0		0	1	3	1	1	1	1	1	1
B238808015	2014	B238	2	48	3	0	30.2833	0	0	0	0	0	0	0	0	1	0	1	2	1	2	3	1	1	1
B238808016	2014	B238	1	51	3	0	26.0752	0	1	0	0	0	0	0	0	0	1	1	3	1	3	2	1	1	2
B238809716	2014	B238	1	52	2	0	22.6083	0	0	0	0	0	0	0	0		0	1	3	1	2	3	1	1	2
B238813115	2014	B238	2	50	2	1	21.4908	0	0	0	0	0	0	0	0		0	1	3	1	2	1	1	1	2
B238823315	2014	B238	2	41	3	1	32.9247	0	0	0	0	0	0	0	0	1	0	1	2	1	2	2	1	1	1
B239707715	2014	B239	2	45	3	1	21.0405	0	0	0	0	0	0	0	0		0	1	2	1	2	2	1	1	2
B239714516	2014	B239	1	61	2	0	23.8443	0	0	0	1	0	0	0	0	1	0	1	4	1	1	3	1	1	2
B239724715	2014	B239	2	35	3	1	24.0306	0	0	0	0	0	0	0	0	1	0	0	1	1	3	2	1	1	2
B239724716	2014	B239	1	38	3	1	28.7722	1	0	0	1	0	0	0	0	1	0	1	1	1	3	2	1	1	3
B239731514	2014	B239	2	22	3	1	20.0746	0	0	0	0	0	0	0	0		0	0	1	0	3	2	1	1	3
B239738315	2014	B239	2	42	4	0	19.1138	0	0	0	0	0	0	0	0		0	1	2	1	2	2	1	1	2
B239738316	2014	B239	1	48	4	1	21.7909	0	0	0	0	0	0	0	0		0	1	2	1	2	2	1	1	2
B239743415	2014	B239	2	57	3	1	27.9081	1	0	0	0	0	0	0	0	1	0	0	3	1	1	1	1	1	1
B239743416	2014	B239	1	63	3	1	24.2715	1	0	0	0	1	1	0	0	1	0	1	4	1	1	3	1	1	2
B239750215	2014	B239	2	29	3	0	21.6864	0	0	0	0	0	0	0	0		0	1	1	1	3	2	1	1	2
B239750216	2014	B239	1	32	3	0	27.6906	0	0	0	1	0	0	0	0	0	0	0	1	1	3	2	1	1	2
B239755313	2014	B239	2	25	4	0	25.5675	0	0	0	0	0	0	0	0	0	0	1	1	0	3	2	1	1	2
B239755314	2014	B239	2	27	4	0	22.7157	0	0	0	0	0	0	0	0		0	1	1	0	3	2	1	1	3
B239755315	2014	B239	2	53	4	1	24.0893	0	0	0	0	0	0	0	0	1	0	1	3	1	2	1	1	1	3
B239755316	2014	B239	1	53	4	0	23.1617	0	0	0	0	0	0	0	0	0	0	1	3	1	2	3	1	1	2
B239772314	2014	B239	1	28	4	1	26.4123	0	0	0	0	0	0	0	0	1	0	0	1	0	3	1	1	1	3
B239772315	2014	B239	2	53	4	1	22.3919	0	0	0	0	0	0	0	0		0	1	3	1	2	3	1	1	2
B239775715	2014	B239	2	54	2	0	23.9291	0	1	0	0	1	1	1	0	1	0	0	3	1	1	3	1	1	2
B239782514	2014	B239	1	21	4	1	17.7314	0	0	0	0	0	0	0	0		0	1	1	0	3	1	1	1	3
B239782516	2014	B239	1	55	4	1	18.8587	0	0	0	0	0	0	0	0		0	0	3	1	3	2	1	1	2
B239799515	2014	B239	2	56	3	1	23.647	0	0	0	0	0	0	0	0	0	0	1	3	1	2	1	1	1	2
B239799516	2014	B239	1	57	3	1	28.791	1	0	0	0	1	1	1	0	1	0	1	3	1	2	3	1	1	3
B239809715	2014	B239	2	48	3	1	21.6193	0	0	0	0	0	0	0	0		0	1	2	1	2	1	1	1	2
B239809716	2014	B239	1	55	3	1	26.169	1	0	0	0	1	1	1	0	1	0	1	3	1	2	3	1	1	2
B239818215	2014	B239	2	53	4	0	24.9695	0	1	0	0	0	0	0	0	1	0	1	3	1	1	2	1	1	2
B239823313	2014	B239	1	19	4	1	23.1749	0	0	0	0	0	0	0	0	1	0	0	1	0	3	3	1	1	3
B239823314	2014	B239	2	21	4	1	19.5673	0	0	0	0	0	0	0	0		0	0	1	0	3	2	1	1	2
B239823316	2014	B239	1	51	4	1	27.4949	1	0	0	0	1	1	1	0	1	1	1	3	1	2	2	1	1	2
B240706015	2014	B240	2	60	2	1	32.3832	0	0	1	0	1	0	0	0	1	0	1	4	1	1	2	1	1	2
B240709416	2014	B240	2	46	1	0	24.3203	0	0	0	0	0	0	0	0	1	1	1	2	0	2	2	1	1	3
B240719616	2014	B240	2	65	1	0	24.2079	0	0	0	0	1	1	1	0	1	0	1	4	0	1	1	1	1	1
B240726414	2014	B240	2	27	3	1	21.3623	0	0	0	0	0	0	0	0		0	1	1	0	3	2	1	1	2
B240726415	2014	B240	2	54	3	0	27.5213	0	0	0	0	0	0	0	0	1	0	0	3	1	2	2	1	1	2
B240726416	2014	B240	1	54	3	0	26.2067	0	0	0	0	0	0	0	0	0	0	0	3	1	2	3	1	1	1
B240736615	2014	B240	2	52	3	1	23.9414	0	0	0	0	0	0	0	0	1	0	1	3	1	3	2	1	1	3
B240736616	2014	B240	1	53	3	1	23.8255	1	0	0	0	0	0	0	0	1	0	1	3	1	2	2	1	1	2
B240740016	2014	B240	2	65	4	0	23.9144	0	0	0	0	0	0	0	0	1	0	0	4	0	1	1	1	1	2
B240745116	2014	B240	1	80	1	1	20.9773	0	1	0	0	0	0	0	0		0	1	6	1	1	1	1	1	1
B240770616	2014	B240	1	58	2	1	25.1549	0	1	0	1	0	0	0	0	0	0	1	3	1	1	3	1	1	1
B240777415	2014	B240	2	64	2	0	22.521	0	0	0	0	0	0	0	0		0	1	4	1	1	3	1	1	2
B240819915	2014	B240	2	34	3	0	25.2707	0	0	0	0	0	0	0	0	1	0	1	1	1	3	1	1	1	3
B240819916	2014	B240	1	33	3	1	22.327	0	0	0	1	0	0	0	0		0	1	1	1	3	2	1	1	2
B241745115	2014	B241	2	34	3	1	17.5064	0	0	0	0	0	0	0	0		0	1	1	1	3	1	1	1	2
B241745116	2014	B241	1	34	3	1	28.3231	0	1	0	1	0	0	0	0	1	1	1	1	1	3	2	1	1	1
B241762116	2014	B241	1	39	4	1	22.9029	0	0	0	0	0	0	0	0		0	0	1	1	2	3	1	1	3
B241765516	2014	B241	2	29	2	1	20.9678	0	0	0	0	0	0	0	0		0	0	1	1	3	1	1	1	2
B241770616	2014	B241	1	62	2	0	21.0816	0	0	0	1	0	0	0	0		0	1	4	1	1	1	1	1	2
B241780815	2014	B241	2	27	2	1	24.8529	0	0	0	0	0	0	0	0	0	0	0	1	1	3	1	1	1	3
B241785915	2014	B241	2	28	3	0	20.2722	1	0	0	0	0	0	0	0		0	0	1	1	3	2	1	1	3
B241785916	2014	B241	1	31	3	1	28.7663	0	0	0	1	0	0	0	0	0	0	1	1	1	3	3	1	1	2
B241794416	2014	B241	2	49	2	0	22.9703	1	0	0	0	0	0	0	0		0	1	2	0	2	1	1	0	1
B241797815	2014	B241	2	29	3	1	26.195	0	0	0	0	0	0	0	0	1	0	1	1	1	3	2	1	1	2
B241804616	2014	B241	1	38	3	0	21.6658	0	0	0	1	0	0	0	0		0	1	1	1	3	2	1	1	1
B241809716	2014	B241	2	66	2	1	26.1046	1	1	0	0	1	1	1	0	0	0	0	4	0	1	1	1	1	2
B241814815	2014	B241	2	28	4	1	21.109	1	0	0	0	0	0	0	0		0	1	1	1	3	2	1	1	3
B241814816	2014	B241	1	32	4	0	23.3986	0	0	0	1	0	0	0	0	0	0	1	1	1	3	2	1	1	2
B241818215	2014	B241	1	63	3	1	24.0898	0	0	1	0	1	1	1	0	0	0	1	4	1	3	3	1	1	2
B241819915	2014	B241	2	72	2	1	26.0327	0	0	0	0	0	0	0	0	1	0	1	5	1	2	1	1	1	2
B242643116	2014	B242	2	46	1	1	29.1651	0	0	1	0	1	0	0	0	1	0	0	2	0	2	1	1	0	2
B242648216	2014	B242	2	65	2	0	25.0156	0	0	0	0	0	0	0	0	0	0	1	4	0	2	1	1	1	2
B242750216	2014	B242	1	69	2	1	19.7529	0	0	0	0	1	1	1	0		0	1	4	1	2	1	1	1	1
B242772315	2014	B242	2	53	2	1	23.4158	0	0	0	0	1	1	0	0	1	0	1	3	1	2	2	1	1	2
B242772316	2014	B242	1	59	2	1	24.926	0	0	0	1	0	0	0	0	0	1	0	3	1	1	1	1	1	2
B242774016	2014	B242	1	57	4	1	22.1586	0	0	0	0	0	0	0	0		0	1	3	1	1	3	1	1	2
B242780811	2014	B242	1	71	3	1	25.358	0	0	0	0	0	0	0	0	0	0	1	5	1	2	1	1	1	2
B242780815	2014	B242	2	37	3	0	20.8953	0	0	0	0	0	0	0	0		0	0	1	1	3	2	1	1	2
B242787615	2014	B242	2	64	1	0	28.7061	0	0	1	0	1	0	0	0	1	0	1	4	1	1	1	1	1	2
B242791013	2014	B242	2	34	3	1	22.8008	1	0	0	0	0	0	0	0		0	0	1	1	3	1	1	1	2
B242791015	2014	B242	2	59	3	0	23.7146	1	0	0	0	0	0	0	0	0	0	1	3	1	1	3	1	1	2
B242791016	2014	B242	1	60	3	0	22.8488	0	0	0	1	0	0	0	0		0	1	4	1	1	1	1	1	2
B242796115	2014	B242	2	28	2	0	23.6874	0	0	0	0	0	0	0	0	1	0	0	1	0	3	2	1	1	2
B242796116	2014	B242	2	57	2	1	18.9558	1	0	0	0	1	1	0	0		0	1	3	0	2	2	1	1	3
B242802915	2014	B242	2	53	2	1	22.0522	0	0	0	0	0	0	0	0		0	0	3	1	2	1	1	1	2
B242802916	2014	B242	1	58	2	1	24.292	0	0	0	0	0	0	0	0	1	0	0	3	1	2	2	1	1	2
B242811416	2014	B242	2	57	1	1	27.2739	1	0	0	0	0	0	0	0	1	0	0	3	1	1	3	1	1	2
B242816515	2014	B242	2	60	4	0	21.3254	0	1	1	0	0	0	0	0		0	0	4	1	2	2	1	1	1
B242819914	2014	B242	2	19	2	1	19.1619	0	0	0	0	0	0	0	0		0	1	1	0	3	1	1	1	2
B242819915	2014	B242	2	24	2	1	18.3259	0	0	0	0	0	0	0	0		0	0	1	0	3	1	1	1	3
B243740016	2014	B243	1	75	1	1	23.0711	0	1	1	0	1	0	0	0	0	0	1	5	1	1	1	1	1	3
B243760415	2014	B243	2	52	2	0	31.9461	0	0	0	0	0	0	0	0	1	0	1	3	1	2	2	1	0	2
B243760416	2014	B243	1	56	2	1	22.2464	0	0	0	0	1	1	0	0		0	0	3	1	2	1	1	0	1
B243767216	2014	B243	1	56	2	1	25.461	1	0	0	0	0	0	0	0	1	0	1	3	0	1	3	1	1	1
B243787615	2014	B243	2	46	3	0	22.3825	0	0	0	0	0	0	0	0		0	0	2	1	3	2	1	1	3
B243801215	2014	B243	2	66	1	0	26.1046	1	0	0	0	0	0	0	0	1	0	1	4	1	1	2	1	1	1
B243801216	2014	B243	1	71	1	1	22.5756	0	1	1	1	0	0	0	0		0	1	5	1	2	1	1	1	2
B243802915	2014	B243	1	58	2	0	21.7517	0	0	0	1	0	0	0	0		0	1	3	1	2	3	1	1	2
B243802916	2014	B243	2	62	2	0	21.2403	0	1	0	1	0	0	0	0		0	1	4	1	1	1	1	1	3
B243813116	2014	B243	2	71	1	1	25.7823	0	0	0	0	0	0	0	0	1	0	1	5	0	1	1	1	1	2
B244668615	2014	B244	2	37	4	0	21.0275	0	0	0	0	0	0	0	0		0	0	1	1	3	2	1	1	3
B244750216	2014	B244	2	25	1	0	18.5918	1	0	0	0	0	0	0	0		0	0	1	0	3	1	1	1	1
B244768915	2014	B244	2	67	1	1	29.1278	0	1	0	0	0	0	0	0	1	0	1	4	1	2	1	1	1	3
B244770615	2014	B244	2	41	2	0	22.6883	0	0	0	0	0	0	0	0		0	0	2	1	3	2	1	1	3
B244770616	2014	B244	1	44	2	0	24.3887	1	0	0	1	0	0	0	0	1	0	1	2	1	3	2	1	1	2
B244808016	2014	B244	1	69	1	1	19.9418	0	1	0	1	0	0	0	0		0	0	4	0	1	1	1	1	2
B244814815	2014	B244	1	27	1	1	21.6179	0	0	0	0	0	0	0	0		0	0	1	0	3	1	1	0	3
B244818215	2014	B244	2	78	1	0	21.1834	0	0	1	0	0	0	0	0		0	0	5	1	1	1	1	1	2
B244819916	2014	B244	2	44	3	1	22.5346	0	0	0	0	0	0	0	0		0	0	2	1	3	2	1	1	2
B245734915	2014	B245	2	54	4	1	22.9892	0	0	0	0	0	0	0	0		0	1	3	1	1	2	1	1	2
B245734916	2014	B245	1	58	4	1	25.8383	0	0	0	0	0	0	0	0	1	0	0	3	1	3	2	1	1	3
B245736615	2014	B245	2	51	4	0	25.0751	0	0	0	0	0	0	0	0	1	0	0	3	1	3	2	1	1	3
B245736616	2014	B245	1	54	4	1	23.7616	0	1	0	0	0	0	0	0	1	0	1	3	1	3	2	1	1	2
B245741714	2014	B245	1	27	4	1	24.9351	0	0	0	0	0	0	0	0	0	0	1	1	0	3	3	1	1	2
B245741716	2014	B245	1	73	4	1	23.3713	0	1	0	0	0	0	0	0	1	1	0	5	1	3	2	1	1	2
B245757015	2014	B245	2	41	4	1	22.4898	0	0	0	0	0	0	0	0		0	1	2	1	3	2	1	1	2
B245757016	2014	B245	1	43	4	1	33.0738	1	1	0	0	0	0	0	0	1	1	0	2	1	3	2	1	1	3
B245770616	2014	B245	1	46	4	1	22.8331	0	0	0	1	0	0	0	0		0	1	2	1	3	2	1	1	3
B245775716	2014	B245	2	73	1	0	21.7156	0	0	1	0	0	0	0	0		0	1	5	1	1	1	1	1	2
B245782513	2014	B245	2	24	3	1	18.2105	0	0	0	0	0	0	0	0		0	1	1	0	3	1	1	1	3
B245782514	2014	B245	1	25	3	1	24.9457	0	0	0	0	0	0	0	0	1	0	0	1	0	3	1	1	1	2
B245782515	2014	B245	2	54	3	1	19.3184	0	0	0	0	0	0	0	0		0	1	3	1	3	1	1	1	2
B245782516	2014	B245	1	52	3	1	24.4029	0	0	0	0	1	1	0	0	0	0	1	3	1	3	2	1	1	2
B245801214	2014	B245	2	27	4	0	17.7841	0	0	0	0	0	0	0	0		0	0	1	0	3	1	1	1	2
B245801215	2014	B245	2	54	4	1	21.6835	0	0	0	0	0	0	0	0		0	1	3	1	3	1	1	1	3
B245801216	2014	B245	1	57	4	1	25.1114	0	0	0	0	0	0	0	0	1	1	1	3	1	3	2	1	1	2
B245808016	2014	B245	2	60	4	1	20.6484	0	0	0	0	0	0	0	0		0	1	4	1	3	1	1	1	2
B245814815	2014	B245	2	43	4	1	21.3053	0	0	0	0	0	0	0	0		0	0	2	1	3	1	1	1	2
B245814816	2014	B245	1	48	4	0	22.4882	0	0	0	0	0	0	0	0		0	1	2	1	3	2	1	1	2
B245821615	2014	B245	2	40	4	0	22.0244	1	0	0	0	0	0	0	0		0	0	2	1	3	1	1	1	2
B245821616	2014	B245	1	42	4	1	24.406	1	1	0	1	0	0	0	0	1	0	1	2	1	3	2	1	1	2
B246719614	2014	B246	1	28	4	1	24.3676	1	0	0	1	0	0	0	0	0	0	0	1	0	3	3	1	1	3
B246719615	2014	B246	2	55	4	1	22.4419	1	0	0	0	0	0	0	0		0	1	3	1	1	1	1	1	1
B246721315	2014	B246	2	52	4	1	23.2635	1	0	0	0	0	0	0	0	1	0	1	3	1	3	1	1	1	3
B246726415	2014	B246	2	64	2	1	21.3663	0	0	0	0	0	0	0	0		0	0	4	1	2	1	1	1	3
B246726416	2014	B246	1	72	2	1	20.7	0	0	0	0	0	0	0	0		0	1	5	1	3	1	1	1	3
B246729815	2014	B246	2	34	4	0	23.9893	0	0	0	0	0	0	0	0	1	0	0	1	1	3	2	1	1	3
B246738315	2014	B246	2	31	1	1	24.4646	0	0	0	0	0	0	0	0	1	0	1	1	1	2	1	1	1	1
B246743415	2014	B246	2	38	4	1	17.735	0	0	0	0	0	0	0	0		1	0	1	1	3	1	1	1	3
B246748515	2014	B246	2	51	4	0	30.2284	0	0	1	0	1	0	0	0	1	0	1	3	1	3	2	1	1	3
B246755314	2014	B246	1	25	4	0	22.0351	0	0	0	1	0	0	0	0		0	0	1	0	3	3	1	1	3
B246772316	2014	B246	2	74	2	0	25.4879	0	0	0	0	1	1	1	0	1	0	0	5	0	1	1	1	1	3
B246777415	2014	B246	2	38	2	0	19.2877	0	0	0	0	0	0	0	0		0	0	1	1	2	1	1	1	1
B246777416	2014	B246	1	38	2	1	26.9088	0	0	0	1	0	0	0	0	0	0	0	1	1	2	2	1	1	3
B246785915	2014	B246	2	34	4	1	29.3887	0	0	0	0	0	0	0	0	1	0	1	1	1	3	1	1	1	3
B246789315	2014	B246	2	41	3	0	22.1157	0	0	0	0	0	0	0	0		0	1	2	1	3	1	1	1	2
B246794415	2014	B246	2	32	4	0	25.7906	0	0	0	0	0	0	0	0	1	0	0	1	1	2	2	1	1	2
B246801215	2014	B246	2	35	3	1	22.0879	0	0	0	0	0	0	0	0		0	1	1	1	3	1	1	1	1
B246811415	2014	B246	2	36	3	0	22.7016	0	0	0	0	0	0	0	0		0	1	1	1	3	2	1	1	1
B246811416	2014	B246	1	37	3	0	20.3146	0	0	0	0	0	0	0	0		1	0	1	1	3	3	1	1	3
B246818215	2014	B246	2	36	3	0	20.7922	0	0	0	0	0	0	0	0		0	0	1	1	2	1	1	1	3
B246818216	2014	B246	1	39	3	1	26.9023	0	0	0	1	0	0	0	0	1	0	0	1	1	2	2	1	1	1
C236634615	2014	C236	2	61	2	1	23.0118	0	1	0	0	0	0	0	0	1	0	1	4	1	2	1	1	1	2
C236634616	2014	C236	1	65	2	1	23.578	0	0	0	0	0	0	0	0	1	0	1	4	1	2	1	1	1	2
C236641415	2014	C236	2	42	2	1	20.9212	0	0	0	0	0	0	0	0		0	1	2	1	3	1	1	1	3
C236641416	2014	C236	1	42	2	0	22.688	0	0	0	0	1	1	1	0		0	1	2	1	2	3	1	1	2
C236689015	2014	C236	2	59	3	1	22.2679	0	1	0	0	0	0	0	0		0	1	3	1	2	1	1	1	3
C236689016	2014	C236	1	63	3	1	25.356	1	0	1	1	1	0	0	0	0	0	1	4	1	3	1	1	1	3
C236690715	2014	C236	2	61	1	1	22.8608	0	1	1	0	1	0	0	0		0	1	4	1	1	1	1	1	2
C236690716	2014	C236	1	67	1	0	24.9549	0	0	1	0	0	0	0	0	1	0	1	4	1	1	3	1	1	3
C236719615	2014	C236	2	44	3	0	27.0157	0	1	0	0	0	0	0	0	1	0	0	2	1	2	2	1	1	3
C236719616	2014	C236	1	44	3	1	26.7769	0	0	1	0	1	0	0	0	1	0	1	2	1	2	2	1	1	2
C236724715	2014	C236	2	65	1	1	26.1857	1	0	0	0	1	1	1	0	1	0	1	4	1	1	3	1	1	1
C236755314	2014	C236	1	35	4	0	23.9337	0	0	0	1	0	0	0	0	1	1	0	1	1	3	2	1	1	3
C236755315	2014	C236	2	68	4	1	20.167	0	0	0	0	1	1	1	0		0	1	4	1	2	2	1	1	2
C236755316	2014	C236	1	72	4	1	29.244	0	1	1	0	1	0	0	0	1	0	1	5	1	3	1	1	1	3
C236784216	2014	C236	2	66	2	1	21.0562	0	0	0	1	0	0	0	0		0	0	4	0	1	1	1	1	2
C237745115	2014	C237	2	54	3	1	22.4719	0	0	0	0	0	0	0	0		0	1	3	1	1	2	1	1	2
C237746815	2014	C237	2	29	2	1	20.0852	0	0	0	0	0	0	0	0		0	0	1	1	3	1	1	1	3
C237746816	2014	C237	1	32	2	0	23.2426	0	0	0	0	0	0	0	0	0	1	1	1	1	3	2	1	1	3
C237753615	2014	C237	2	37	3	0	25.0191	0	0	0	0	0	0	0	0	1	0	0	1	1	2	1	1	1	2
C237758715	2014	C237	2	32	3	1	31.4055	0	0	0	0	0	0	0	0	1	1	0	1	1	3	1	1	1	1
C237758716	2014	C237	1	36	3	1	22.0721	0	1	0	0	0	0	0	0		1	1	1	1	3	3	1	1	2
C237763815	2014	C237	2	32	4	1	17.067	0	0	0	0	0	0	0	0		0	1	1	1	3	2	1	1	2
C237763816	2014	C237	1	36	4	1	23.8779	0	0	0	1	0	0	0	0	0	0	1	1	1	3	2	1	1	2
C237796116	2014	C237	2	43	3	1	19.7821	0	1	0	0	0	0	0	0		0	0	2	0	3	2	1	1	3
C237799516	2014	C237	2	77	1	1	25.2862	0	1	0	0	0	0	0	0	0	0	0	5	0	1	1	1	1	2
C237804616	2014	C237	2	61	2	1	24.6582	0	0	0	0	0	0	0	0	1	0	1	4	0	1	2	1	1	1
C237808015	2014	C237	2	69	3	1	27.422	1	1	0	0	0	0	0	0	1	0	1	4	1	1	1	1	1	2
C237818215	2014	C237	2	72	1	0	23.6822	0	0	0	0	0	0	0	0	1	0	1	5	1	1	1	1	1	2
C237818216	2014	C237	1	76	1	0	21.3015	0	1	0	0	1	1	1	0		0	1	5	1	1	1	1	1	1
C237821615	2014	C237	2	37	3	1	34.3414	0	0	0	0	0	0	0	0	1	0	1	1	1	2	1	1	1	2
C237821616	2014	C237	1	37	3	0	26.5682	0	1	0	1	0	0	0	0	1	1	0	1	1	2	3	1	1	3
C238719615	2014	C238	2	75	1	0	24.817	0	1	0	0	0	0	0	0	0	0	0	5	1	1	1	1	1	3
C238721315	2014	C238	2	38	4	1	21.4745	0	0	0	0	0	0	0	0		0	1	1	1	3	3	1	1	2
C238721316	2014	C238	1	38	4	1	22.4461	0	0	0	1	0	0	0	0		1	0	1	1	3	3	1	1	2
C238729814	2014	C238	2	20	3	0	17.659	0	0	0	0	0	0	0	0		0	0	1	0	3	1	1	1	3
C238729815	2014	C238	2	45	3	1	19.3025	0	0	0	0	0	0	0	0		0	0	2	1	2	1	1	1	2
C238729816	2014	C238	1	49	3	1	22.0327	1	0	0	1	0	0	0	0		1	0	2	1	3	2	1	1	2
C238731515	2014	C238	2	46	4	1	20.5744	0	0	0	0	0	0	0	0		0	1	2	1	3	2	1	1	2
C238731516	2014	C238	1	46	4	1	24.5922	0	0	0	0	0	0	0	0	1	0	1	2	1	3	2	1	1	2
C238734915	2014	C238	2	60	1	1	23.9962	0	1	0	0	0	0	0	0	1	0	0	4	1	2	1	1	1	2
C238734916	2014	C238	1	60	1	1	24.0731	0	0	0	1	0	0	0	0	1	1	0	4	1	2	3	1	1	3
C238738316	2014	C238	1	64	2	1	24.9061	0	0	0	0	0	0	0	0	0	0	1	4	1	2	3	1	1	2
C238748515	2014	C238	2	41	4	1	26.9651	0	0	1	0	1	0	0	0	1	0	1	2	1	3	1	1	1	2
C238750213	2014	C238	2	31	4	0	25.1172	0	0	0	0	0	0	0	0	1	0	0	1	1	3	1	1	1	2
C238768915	2014	C238	2	38	2	1	20.22	0	0	0	0	0	0	0	0		0	0	1	1	3	1	1	0	3
C238791014	2014	C238	2	38	4	1	24.5639	0	0	0	0	0	0	0	0	1	0	0	1	0	3	2	1	1	2
C238791015	2014	C238	2	63	4	1	26.4503	0	0	0	0	1	1	1	0	1	0	0	4	1	3	1	1	1	2
C238791016	2014	C238	1	67	4	0	23.9363	0	0	0	0	0	0	0	0	1	0	1	4	1	3	2	1	1	3
C238797814	2014	C238	1	22	2	1	20.3966	0	0	0	0	0	0	0	0		0	0	1	0	3	2	1	1	3
C238797815	2014	C238	2	53	2	0	21.933	0	0	0	0	0	0	0	0		0	1	3	1	2	2	1	1	2
C238797816	2014	C238	1	57	2	0	19.7373	1	1	0	1	0	0	0	0		0	0	3	1	2	1	1	1	1
C238813116	2014	C238	2	37	3	1	21.6354	0	0	0	0	0	0	0	0		0	0	1	1	3	1	1	1	3
C238814815	2014	C238	2	66	2	1	25.5827	0	0	0	0	1	1	0	0	1	0	1	4	1	1	1	1	1	2
C238821615	2014	C238	2	54	4	1	21.0704	1	0	0	0	0	0	0	0		0	1	3	1	2	1	1	1	1
C238821616	2014	C238	1	64	4	1	24.5271	1	0	0	0	1	1	0	0	1	0	1	4	1	2	2	1	1	2
C238823315	2014	C238	2	32	3	1	16.494	0	0	0	0	0	0	0	0		0	1	1	1	2	1	1	1	2
C239741715	2014	C239	2	59	1	1	26.3878	0	1	0	0	1	1	0	0	1	0	1	3	1	1	1	1	1	3
C239748516	2014	C239	1	49	3	1	24.8115	0	1	1	1	1	0	0	0	1	0	0	2	0	3	2	1	1	3
C239767215	2014	C239	2	23	2	1	19.6303	0	0	0	1	0	0	0	0		1	0	1	0	3	3	1	1	2
C239767216	2014	C239	2	50	2	1	23.1026	0	0	0	0	0	0	0	0	1	0	1	3	0	1	1	1	1	2
C239782514	2014	C239	1	19	3	1	21.8616	0	0	0	0	0	0	0	0		0	0	1	0	3	2	1	1	3
C239782515	2014	C239	2	54	3	1	19.3127	1	0	0	0	0	0	0	0		0	1	3	1	1	2	1	1	1
C239782516	2014	C239	1	57	3	0	26.0452	1	0	0	1	0	0	0	0	1	0	1	3	1	1	3	1	1	2
C239792715	2014	C239	2	43	2	1	25.0288	0	0	0	0	0	0	0	0	1	0	1	2	1	3	2	1	1	3
C239801216	2014	C239	1	75	1	1	21.9915	0	0	1	1	1	0	0	0		0	1	5	1	1	3	1	1	1
C239806316	2014	C239	2	59	1	0	18.1073	0	0	0	0	0	0	0	0		0	1	3	0	1	1	1	0	1
C239809716	2014	C239	1	51	1	1	26.4401	0	0	1	1	1	0	0	0	1	0	1	3	0	1	3	1	0	1
C239811416	2014	C239	1	55	4	1	21.1971	0	0	0	1	0	0	0	0		0	1	3	1	2	3	1	1	2
C239813115	2014	C239	2	59	2	0	19.4187	0	0	0	0	0	0	0	0		0	0	3	1	1	1	1	1	1
C239813116	2014	C239	1	67	2	1	23.7754	0	1	0	0	0	0	0	0	1	0	1	4	1	1	1	1	1	2
C239819915	2014	C239	2	67	2	0	23.6174	0	1	0	0	0	0	0	0	0	0	0	4	1	1	2	1	1	2
C239819916	2014	C239	1	67	2	1	22.3694	1	0	0	0	0	0	0	0		0	1	4	1	2	3	1	1	3
C239823316	2014	C239	2	55	1	1	24.8786	0	0	0	0	0	0	0	0	1	0	1	3	0	3	1	1	1	2
C240719616	2014	C240	1	62	2	1	26.8402	0	1	1	1	0	0	0	0	1	0	1	4	1	1	3	1	1	1
C240726415	2014	C240	2	54	2	1	16.4422	0	0	0	0	0	0	0	0		0	1	3	1	2	1	1	1	2
C240726416	2014	C240	1	55	2	1	21.6816	0	0	0	0	0	0	0	0		0	1	3	1	3	2	1	1	2
C240729815	2014	C240	2	53	1	1	29.3409	0	1	0	0	0	0	0	0	1	0	1	3	1	3	2	1	1	2
C240729816	2014	C240	1	52	1	1	29.1873	1	0	0	0	0	0	0	0	1	0	1	3	1	3	3	1	1	2
C240738315	2014	C240	2	50	2	0	19.6276	0	0	0	0	0	0	0	0		0	0	3	1	1	1	1	1	1
C240740012	2014	C240	1	27	4	0	26.1186	0	0	0	1	0	0	0	0	0	0	0	1	0	3	1	1	1	2
C240740013	2014	C240	2	30	4	1	20.6852	0	0	0	0	0	0	0	0		0	0	1	0	3	2	1	1	2
C240740015	2014	C240	2	57	4	0	20.8594	0	0	0	0	0	0	0	0		0	1	3	1	2	2	1	1	2
C240740016	2014	C240	1	61	4	1	25.5455	1	1	1	0	0	0	0	0	1	0	0	4	1	2	1	1	1	3
C240741715	2014	C240	2	55	3	0	17.6913	1	0	0	0	0	0	0	0		0	1	3	1	3	1	1	1	1
C240748514	2014	C240	2	30	3	1	19.6912	0	0	0	0	0	0	0	0		0	1	1	0	3	2	1	1	2
C240748515	2014	C240	2	55	3	1	22.9641	1	0	0	0	0	0	0	0		0	1	3	1	1	3	1	1	2
C240755314	2014	C240	2	30	3	1	20.0928	0	0	0	0	0	0	0	0		0	0	1	0	3	2	1	1	2
C240755315	2014	C240	2	57	3	0	24.9604	1	0	0	0	0	0	0	0	0	0	1	3	1	1	3	1	1	1
C240760414	2014	C240	2	27	4	1	22.5876	0	0	0	0	0	0	0	0		0	1	1	0	3	1	1	1	3
C240760415	2014	C240	2	52	4	0	24.088	0	0	0	0	0	0	0	0	1	0	1	3	1	2	2	1	1	2
C240760416	2014	C240	1	56	4	1	19.2123	1	0	0	0	1	1	0	0		0	1	3	1	3	3	1	1	3
C240765516	2014	C240	2	38	3	0	22.6036	0	0	0	0	0	0	0	0		0	0	1	1	3	2	1	1	3
C240770615	2014	C240	2	54	3	1	24.5312	0	0	0	0	0	0	0	0	1	0	0	3	1	1	1	1	1	2
C240780816	2014	C240	2	53	3	0	25.4097	1	0	0	0	0	0	0	0	0	0	1	3	1	2	2	1	1	3
C240782516	2014	C240	1	71	2	1	22.7445	0	0	0	0	0	0	0	0		0	1	5	0	2	1	1	1	2
C240791015	2014	C240	2	59	3	0	21.7699	0	0	1	0	1	0	0	0		0	1	3	1	2	2	1	1	1
C240799515	2014	C240	2	66	2	1	20.5469	0	0	1	0	1	1	1	1		0	1	4	1	1	1	1	1	2
C240809716	2014	C240	1	54	4	1	29.1272	0	1	1	0	1	1	1	0	1	1	1	3	1	2	2	1	1	2
C240816515	2014	C240	2	43	3	1	19.0098	0	0	0	0	0	0	0	0		0	1	2	1	3	2	1	1	3
C240816516	2014	C240	1	46	3	0	22.1369	1	1	0	0	0	0	0	0		0	0	2	1	2	3	1	1	2
C240823315	2014	C240	2	33	3	1	24.7199	0	0	0	0	0	0	0	0	1	0	1	1	1	2	2	1	1	3
C240823316	2014	C240	1	33	3	1	25.7833	0	0	0	1	0	0	0	0	0	0	0	1	1	3	3	1	1	2
C241760414	2014	C241	1	22	3	1	21.4676	0	0	0	1	0	0	0	0		0	0	1	0	3	3	1	1	3
C241760415	2014	C241	2	45	3	0	22.3847	0	0	0	0	0	0	0	0		0	0	2	1	2	3	1	1	3
C241760416	2014	C241	1	50	3	1	23.1014	0	0	0	1	0	0	0	0	1	0	1	3	1	1	3	1	1	2
C241780816	2014	C241	2	80	1	1	19.7034	0	1	0	0	0	0	0	0		0	0	6	0	1	1	1	0	2
C241787616	2014	C241	1	39	3	0	23.7659	0	0	0	1	0	0	0	0	0	0	0	1	0	1	3	1	1	2
C241789316	2014	C241	1	57	2	0	22.663	1	0	0	1	0	0	0	0		0	0	3	0	1	3	1	1	2
C241791015	2014	C241	2	47	3	0	27.2249	0	0	0	0	0	0	0	0	0	0	1	2	1	2	2	1	1	1
C241794415	2014	C241	2	58	2	1	24.169	1	0	0	0	1	1	0	0	1	0	1	3	1	1	3	1	1	2
C241806315	2014	C241	2	42	2	1	22.2687	1	0	0	0	0	0	0	0		0	1	2	1	2	1	1	1	2
C241809715	2014	C241	2	71	2	1	26.263	0	0	0	0	0	0	0	0	1	0	1	5	1	1	1	1	1	3
C241809716	2014	C241	1	75	2	0	22.7143	0	0	1	0	1	0	0	0		0	0	5	1	1	1	1	1	2
C241811415	2014	C241	2	55	1	1	24.1797	0	0	0	0	1	1	0	0	1	0	0	3	1	2	1	1	1	2
C242716214	2014	C242	1	23	4	1	22.1893	0	0	0	1	0	0	0	0		0	0	1	0	3	2	1	1	3
C242716215	2014	C242	2	49	4	0	23.4086	0	0	0	0	0	0	0	0	1	0	0	2	1	2	3	1	0	2
C242716216	2014	C242	1	49	4	0	24.5395	0	0	0	1	0	0	0	0	0	1	1	2	1	3	2	1	0	2
C242745115	2014	C242	1	23	1	1	25.8781	0	0	0	1	0	0	0	0	1	0	0	1	0	3	1	1	1	3
C242745116	2014	C242	2	50	1	1	22.4111	1	1	0	0	0	0	0	0		0	1	3	0	2	3	1	1	1
C242746814	2014	C242	2	26	4	1	18.9162	0	0	0	0	0	0	0	0		0	1	1	0	3	2	1	1	2
C242746816	2014	C242	1	52	4	1	21.3468	1	0	0	1	0	0	0	0		0	1	3	1	2	3	1	1	2
C242751914	2014	C242	2	20	1	0	28.4999	0	1	0	0	0	0	0	0	1	0	0	1	0	3	2	1	1	2
C242751915	2014	C242	2	44	1	1	29.2196	0	1	0	0	0	0	0	0	1	0	1	2	1	1	3	1	1	2
C242751916	2014	C242	1	50	1	1	34.54	1	1	0	0	0	0	0	0	1	1	1	3	1	1	2	1	1	1
C242775715	2014	C242	2	80	1	0	20.8189	0	1	0	0	1	1	0	0		0	1	6	1	1	1	1	1	2
C242775716	2014	C242	1	80	1	1	17.5844	0	0	0	0	0	0	0	0		0	1	6	1	1	1	1	1	2
C242779113	2014	C242	1	20	3	1	19.9118	0	0	0	0	0	0	0	0		0	1	1	0	3	3	1	1	2
C242779114	2014	C242	1	19	3	1	24.837	0	0	0	0	0	0	0	0	0	0	0	1	0	3	3	1	1	3
C242779115	2014	C242	2	47	3	1	17.816	0	0	0	0	0	0	0	0		0	1	2	1	2	3	1	1	3
C242789315	2014	C242	2	52	4	0	22.722	0	0	0	0	1	1	1	0		0	1	3	1	3	1	1	1	2
C242789316	2014	C242	1	53	4	0	20.3691	0	0	0	1	0	0	0	0		0	1	3	1	3	3	1	1	3
C242799515	2014	C242	2	65	2	0	18.2537	1	0	0	0	0	0	0	0		0	0	4	1	1	1	1	0	1
C242804616	2014	C242	1	62	3	1	23.5748	1	1	1	0	1	0	0	0	0	0	1	4	1	3	2	1	1	2
C242809715	2014	C242	2	23	2	1	19.6886	0	0	0	0	0	0	0	0		0	0	1	0	2	2	1	1	2
C242809716	2014	C242	2	50	2	1	20.0445	0	1	0	0	1	1	0	0		0	1	3	1	1	3	1	1	1
C242823315	2014	C242	2	64	1	1	24.4563	0	1	0	0	1	1	0	0	1	0	1	4	1	1	2	1	1	2
C243704315	2014	C243	2	37	2	1	21.057	0	0	0	0	0	0	0	0		0	0	1	1	3	1	1	1	3
C243711115	2014	C243	2	41	4	1	20.9907	0	0	0	0	0	0	0	0		0	1	2	1	3	2	1	1	3
C243719613	2014	C243	2	56	4	1	21.973	0	0	0	0	1	1	1	0		0	1	3	1	3	2	1	1	3
C243719615	2014	C243	2	30	4	0	17.6744	0	0	0	0	0	0	0	0		0	1	1	1	3	2	1	1	2
C243738314	2014	C243	1	60	4	1	28.1368	1	1	1	0	1	0	0	0	1	0	0	4	0	3	1	1	1	2
C243738316	2014	C243	1	63	4	0	24.2384	0	0	0	0	1	1	0	0	0	1	1	4	1	3	1	1	1	3
C243740014	2014	C243	2	19	1	1	19.8892	0	0	0	1	0	0	0	0		1	0	1	0	3	1	1	1	3
C243746815	2014	C243	2	57	1	0	22.8829	0	1	1	0	1	0	0	0		0	0	3	1	3	1	1	1	2
C243746816	2014	C243	1	62	1	0	22.073	0	0	1	0	1	1	0	0		0	0	4	1	3	2	1	1	2
C243767215	2014	C243	2	63	4	1	19.3618	0	0	0	0	0	0	0	0		0	1	4	1	3	2	1	1	3
C243767216	2014	C243	1	68	4	0	23.6084	0	0	0	0	0	0	0	0	0	0	1	4	1	3	2	1	1	3
C243770616	2014	C243	2	62	4	0	25.094	0	0	0	0	1	1	0	0	1	0	0	4	0	3	2	1	1	2
C243772315	2014	C243	2	65	4	0	24.5534	1	1	0	0	1	1	1	0	1	0	0	4	1	1	1	1	1	2
C243777415	2014	C243	2	49	4	1	22.1331	0	0	0	0	0	0	0	0		0	1	2	1	3	2	1	1	3
C243784214	2014	C243	1	21	4	0	24.0677	0	0	0	0	0	0	0	0	1	0	0	1	0	3	1	1	1	2
C243789316	2014	C243	2	40	4	1	20.437	0	0	0	0	0	0	0	0		0	1	2	1	3	1	1	1	3
C243809715	2014	C243	2	66	4	1	22.8468	0	0	0	0	0	0	0	0		0	1	4	1	3	1	1	1	3
C243819915	2014	C243	2	62	4	0	28.445	0	0	0	0	0	0	0	0	1	0	0	4	1	3	1	1	1	3
C243819916	2014	C243	1	66	4	1	28.5528	0	1	0	0	1	1	1	0	1	0	1	4	1	3	2	1	1	3
C243823316	2014	C243	2	61	4	0	20.8628	0	0	1	0	1	0	0	0		0	1	4	1	2	2	1	1	2
C244729816	2014	C244	2	72	1	1	27.5056	0	1	0	0	1	1	1	0	0	0	0	5	0	1	1	1	1	2
C244736613	2014	C244	2	20	2	1	22.1089	0	0	0	0	0	0	0	0		0	0	1	0	3	2	1	1	3
C244736615	2014	C244	2	49	2	1	19.7924	0	0	0	0	0	0	0	0		0	1	2	1	3	2	1	1	3
C244741715	2014	C244	2	43	2	0	19.9606	0	0	0	0	0	0	0	0		0	1	2	1	2	2	1	1	2
C244741716	2014	C244	1	43	2	1	30.3441	1	0	0	0	0	0	0	0	1	1	1	2	1	3	2	1	1	3
C244743415	2014	C244	2	60	2	0	26.502	0	1	1	0	1	0	0	0	1	0	1	4	1	1	2	1	1	2
C244750216	2014	C244	2	61	1	0	29.8235	1	0	0	0	0	0	0	0	1	0	1	4	0	1	2	1	1	1
C244755315	2014	C244	2	70	1	0	21.3945	0	0	0	0	0	0	0	0		0	1	5	1	1	3	1	1	1
C244760414	2014	C244	1	26	3	0	22.6096	0	0	0	1	0	0	0	0		1	0	1	0	3	2	1	1	3
C244760415	2014	C244	2	55	3	0	21.521	1	0	0	0	0	0	0	0		0	1	3	1	1	1	1	1	3
C244760416	2014	C244	1	55	3	0	26.2125	0	1	1	0	1	0	0	0	0	1	1	3	1	2	3	1	1	2
C244770614	2014	C244	2	62	1	1	24.3296	0	0	1	0	1	1	1	0	0	0	1	4	0	1	1	1	1	1
C244779113	2014	C244	2	24	3	1	21.8653	0	0	0	1	0	0	0	0		1	0	1	0	3	2	1	1	2
C244779115	2014	C244	2	47	3	1	20.3358	0	0	0	0	0	0	0	0		1	1	2	1	2	1	1	1	2
C244804613	2014	C244	1	24	3	1	20.7715	0	0	0	0	0	0	0	0		0	0	1	0	3	1	1	1	3
C244804614	2014	C244	2	22	3	1	20.2136	0	0	0	0	0	0	0	0		0	0	1	0	3	2	1	1	3
C244804615	2014	C244	2	45	3	0	25.9289	0	0	0	0	0	0	0	0	0	0	0	2	1	2	2	1	1	1
C244804616	2014	C244	1	52	3	1	25.2917	0	0	0	0	0	0	0	0	1	0	1	3	1	2	2	1	1	2
C244806314	2014	C244	2	20	2	1	22.801	0	0	1	0	1	0	0	0		0	0	1	0	3	1	1	1	2
C244806315	2014	C244	2	46	2	1	22.7065	1	0	0	0	1	1	1	0		0	1	2	1	2	1	1	1	2
C244808015	2014	C244	1	47	1	0	22.4987	0	0	0	0	0	0	0	0		0	0	2	0	1	1	1	0	2
C245726415	2014	C245	2	24	3	0	23.5038	0	0	0	0	0	0	0	0	1	1	0	1	0	3	2	1	1	2
C245726416	2014	C245	2	48	3	1	26.3179	1	0	0	0	0	0	0	0	1	0	0	2	1	1	2	1	1	2
C245733215	2014	C245	2	67	1	0	25.5994	0	0	0	0	0	0	0	0	1	0	0	4	1	1	3	1	1	2
C245733216	2014	C245	1	73	1	1	20.3224	1	1	1	0	1	1	1	1		0	1	5	1	1	1	1	1	1
C245736615	2014	C245	2	71	1	0	25.4459	1	1	0	0	0	0	0	0	0	0	1	5	1	1	1	1	1	2
C245736616	2014	C245	1	69	1	0	22.7298	0	1	0	0	1	1	1	0		0	0	4	1	1	3	1	1	1
C245740015	2014	C245	2	54	4	1	28.9007	1	1	0	0	0	0	0	0	1	0	1	3	1	1	2	1	1	2
C245746816	2014	C245	1	31	3	1	29.6517	0	0	0	1	0	0	0	0	1	1	0	1	0	2	2	1	1	2
C245753616	2014	C245	2	38	1	1	19.7588	0	0	0	1	0	0	0	0		0	0	1	0	3	2	1	0	1
C245757013	2014	C245	1	25	4	1	20.8463	0	0	0	0	0	0	0	0		0	0	1	0	3	1	1	1	3
C245757014	2014	C245	1	25	4	0	18.9114	0	0	0	0	0	0	0	0		0	0	1	0	3	2	1	1	3
C245757015	2014	C245	2	50	4	1	22.2044	0	0	0	0	0	0	0	0		0	1	3	1	2	2	1	1	2
C245787615	2014	C245	2	50	2	1	24.4611	1	1	0	0	0	0	0	0	0	0	1	3	1	2	2	1	1	2
C245787616	2014	C245	1	53	2	1	26.465	0	1	1	0	0	0	0	0	1	0	1	3	1	3	2	1	1	2
C245797814	2014	C245	2	21	3	1	18.9615	0	0	0	0	0	0	0	0		1	1	1	0	2	2	1	1	2
C245802914	2014	C245	2	22	2	1	20.8848	0	0	0	0	0	0	0	0		0	0	1	0	3	1	1	0	3
C245802915	2014	C245	1	25	2	1	22.3118	0	0	0	0	0	0	0	0		0	0	1	0	3	2	1	1	2
C245802916	2014	C245	2	50	2	1	21.4051	0	0	0	0	0	0	0	0		0	0	3	0	3	1	1	0	3
C245808015	2014	C245	2	41	3	1	18.5938	0	0	0	0	0	0	0	0		0	0	2	1	2	1	1	1	3
C246741715	2014	C246	2	49	4	1	24.8815	0	0	0	0	0	0	0	0	1	0	1	2	1	2	2	1	1	1
C246741716	2014	C246	1	48	4	1	27.8996	0	0	0	0	0	0	0	0	1	1	1	2	1	3	2	1	1	3
C246745114	2014	C246	2	33	3	1	27.5471	0	0	0	0	0	0	0	0	1	0	0	1	0	3	2	1	1	2
C246745115	2014	C246	2	61	3	1	19.4862	0	0	0	0	0	0	0	0		0	1	4	1	1	1	1	1	3
C246746815	2014	C246	2	58	2	1	22.4555	0	1	0	0	1	1	1	0		0	1	3	1	1	1	1	1	1
C246762116	2014	C246	2	60	1	1	20.0937	0	0	0	0	0	0	0	0		0	1	4	1	2	1	1	1	2
C246763815	2014	C246	2	61	2	1	25.7559	0	0	0	0	0	0	0	0	1	0	1	4	1	1	1	1	1	1
C246767215	2014	C246	1	59	4	0	21.5613	0	0	0	1	1	1	0	0		1	0	3	1	1	3	1	1	3
C246767216	2014	C246	2	57	4	0	28.0451	0	1	0	0	1	1	1	0	1	0	1	3	1	1	2	1	1	2
C246770616	2014	C246	1	50	4	0	32.3257	0	1	0	1	0	0	0	0	0	1	1	3	1	3	2	1	1	3
C246780814	2014	C246	2	23	1	1	19.8993	1	0	0	0	0	0	0	0		0	0	1	0	3	2	1	1	2
C246780815	2014	C246	1	19	1	0	22.4115	1	0	0	0	0	0	0	0		1	1	1	0	2	1	1	1	2
C246785915	2014	C246	2	40	2	0	28.6255	0	0	0	0	0	0	0	0	1	0	1	2	1	2	1	1	1	2
C246785916	2014	C246	1	40	2	1	24.3858	0	1	0	1	0	0	0	0	0	1	0	2	1	2	2	1	1	2
C246789313	2014	C246	1	24	4	1	24.5037	0	0	0	1	0	0	0	0	1	0	0	1	0	3	1	1	1	2
C246789314	2014	C246	2	26	4	1	17.846	0	0	0	0	0	0	0	0		0	0	1	0	3	2	1	1	2
C246789315	2014	C246	1	52	4	0	24.1761	0	0	0	1	0	0	0	0	0	0	1	3	1	2	3	1	1	3
C246789316	2014	C246	2	49	4	1	23.2058	0	0	0	0	0	0	0	0	1	0	1	2	1	3	3	1	1	3
C246802915	2014	C246	2	32	2	1	28.3984	0	0	0	0	0	0	0	0	1	0	1	1	1	3	1	1	1	3
C246809715	2014	C246	2	62	2	1	26.0749	0	0	1	0	1	1	1	1	1	0	1	4	1	1	3	1	1	2
C246813116	2014	C246	2	53	2	1	23.9291	0	1	0	0	0	0	0	0	1	0	1	3	0	3	1	1	1	3
D236704315	2014	D236	2	50	2	1	27.2097	0	1	0	0	1	1	0	0	1	0	1	3	1	1	2	1	1	1
D236709414	2014	D236	1	28	2	0	24.0222	0	0	0	1	0	0	0	0	1	0	1	1	0	3	2	1	1	3
D236709416	2014	D236	1	63	2	0	25.503	0	1	1	1	1	0	0	0	0	1	1	4	1	1	1	1	1	3
D236714515	2014	D236	2	30	1	1	21.7398	0	0	0	0	0	0	0	0		0	0	1	1	3	3	1	1	3
D236714516	2014	D236	1	31	1	1	27.2705	0	1	0	1	1	1	0	0	1	0	1	1	1	2	3	1	1	3
D236736616	2014	D236	2	74	1	1	27.7476	0	1	0	0	0	0	0	0	1	0	0	5	0	1	1	1	1	3
D236750216	2014	D236	1	79	1	1	24.1112	0	1	0	1	0	0	0	0	1	0	0	5	1	1	3	1	1	3
D236755316	2014	D236	2	45	2	0	21.1814	0	0	1	0	1	1	0	0		0	0	2	0	2	2	1	0	1
D236765515	2014	D236	2	40	2	1	25.0376	0	0	0	0	0	0	0	0	1	0	0	2	1	2	1	1	1	3
D236765516	2014	D236	1	38	2	0	21.1877	0	0	0	1	0	0	0	0		1	0	1	1	2	3	1	1	2
D236784216	2014	D236	2	51	2	1	17.9859	0	0	0	0	0	0	0	0		0	1	3	0	3	3	1	1	2
D236797816	2014	D236	1	50	3	1	24.235	0	1	0	0	0	0	0	0	1	0	1	3	0	2	3	1	1	2
D236804615	2014	D236	2	70	1	0	22.1216	0	0	0	0	0	0	0	0		0	1	5	1	1	1	1	1	3
D237741715	2014	D237	2	39	2	1	21.4895	0	0	0	0	0	0	0	0		0	1	1	1	2	2	1	1	2
D237741716	2014	D237	1	42	2	1	32.7031	0	0	1	0	1	0	0	0	1	0	1	2	1	2	2	1	1	2
D237751915	2014	D237	2	37	3	0	21.7999	1	0	0	0	0	0	0	0		1	1	1	1	3	2	1	1	2
D237751916	2014	D237	1	38	3	1	26.3699	0	0	0	1	0	0	0	0	1	1	1	1	1	3	2	1	1	3
D237762115	2014	D237	2	66	1	1	22.9572	1	0	0	0	0	0	0	0		0	1	4	1	1	2	1	1	2
D237762116	2014	D237	1	73	1	1	22.8182	0	1	1	1	1	0	0	0		0	1	5	1	1	2	1	1	1
D237765516	2014	D237	2	72	1	1	24.4618	0	0	0	0	1	1	0	0	0	0	0	5	0	1	3	1	1	2
D237785915	2014	D237	2	69	2	0	26.0994	0	1	0	0	0	0	0	0	1	1	1	4	1	1	1	1	1	2
D237791015	2014	D237	2	45	2	1	23.0258	0	0	1	0	1	1	1	1	1	0	0	2	1	1	1	1	1	1
D237794415	2014	D237	2	24	1	1	21.4881	0	0	0	1	0	0	0	0		1	0	1	1	2	1	1	0	2
D237794416	2014	D237	1	27	1	1	29.5393	0	0	0	1	0	0	0	0	1	0	0	1	1	3	1	1	0	1
D237814815	2014	D237	2	59	2	0	27.0562	0	1	0	0	1	1	0	0	1	1	1	3	1	1	2	1	1	2
D237814816	2014	D237	1	66	2	0	22.2633	0	1	1	0	1	1	0	0		0	1	4	1	1	3	1	1	1
D237821616	2014	D237	1	36	3	1	29.3504	0	0	0	0	0	0	0	0	1	0	0	1	0	2	3	1	1	2
D237823315	2014	D237	2	62	2	0	25.0401	1	0	0	0	0	0	0	0	1	0	1	4	1	1	1	1	1	2
D238734916	2014	D238	2	51	1	0	24.3373	0	0	0	1	0	0	0	0	1	0	1	3	1	3	1	1	0	2
D238740015	2014	D238	2	70	4	0	23.8436	0	1	0	0	0	0	0	0	0	0	1	5	1	1	1	1	1	2
D238777415	2014	D238	2	56	2	0	27.5418	0	1	0	0	0	0	0	0	1	0	1	3	1	1	1	1	1	2
D238789315	2014	D238	2	74	3	0	21.218	0	1	0	0	0	0	0	0		0	0	5	0	1	1	1	1	3
D238791016	2014	D238	1	39	3	1	22.6681	0	0	0	1	0	0	0	0		0	1	1	0	2	3	1	1	2
D238794416	2014	D238	2	56	1	1	20.5239	0	0	0	1	0	0	0	0		1	1	3	0	2	1	1	0	1
D238801215	2014	D238	2	28	3	1	31.8844	0	0	0	0	0	0	0	0	1	0	0	1	1	2	3	1	1	2
D238809716	2014	D238	1	30	2	0	33.1843	0	0	0	1	0	0	0	0	0	0	0	1	1	3	2	1	1	2
D238813116	2014	D238	2	36	1	1	26.4373	0	0	1	1	1	0	0	0	1	0	0	1	0	2	2	1	1	1
D239717916	2014	D239	2	36	3	0	22.1352	0	0	0	0	1	1	0	0		0	1	1	1	2	2	1	1	2
D239724715	2014	D239	2	36	3	1	27.7987	0	0	0	0	0	0	0	0	1	0	0	1	1	2	1	1	1	1
D239734915	2014	D239	2	73	2	1	26.6623	0	0	0	0	1	1	1	0	1	0	1	5	1	3	1	1	1	3
D239734916	2014	D239	1	80	2	1	24.6071	0	1	0	0	0	0	0	0	1	0	1	6	1	3	2	1	1	3
D239740015	2014	D239	2	55	3	1	21.2843	0	0	0	0	0	0	0	0		0	1	3	1	1	2	1	1	2
D239740016	2014	D239	1	56	3	1	26.0676	1	1	1	0	1	0	0	0	1	1	1	3	1	2	3	1	1	2
D239760416	2014	D239	2	46	3	0	21.9874	0	0	0	0	0	0	0	0		1	1	2	0	2	3	1	1	3
D239774015	2014	D239	2	33	3	1	22.2596	0	0	0	0	0	0	0	0		0	0	1	1	3	1	1	1	3
D239774016	2014	D239	1	37	3	1	27.5581	0	1	0	1	0	0	0	0	0	1	1	1	1	3	2	1	1	2
D239779113	2014	D239	2	23	2	1	20	0	0	0	0	0	0	0	0		0	0	1	0	3	2	1	1	2
D239779114	2014	D239	1	32	2	0	25.4694	0	0	0	0	1	1	0	0	0	0	0	1	0	2	3	1	1	2
D239779116	2014	D239	2	58	2	1	24.3921	1	1	0	0	0	0	0	0	1	0	1	3	1	1	1	1	1	1
D239787614	2014	D239	2	29	3	1	22.6999	0	0	0	1	0	0	0	0		0	0	1	0	3	2	1	1	2
D239789315	2014	D239	2	50	2	0	19.7713	0	0	0	0	0	0	0	0		0	1	3	1	1	1	1	1	1
D239789316	2014	D239	1	51	2	0	21.5556	0	1	0	0	0	0	0	0		0	1	3	1	2	1	1	1	2
D239796115	2014	D239	2	59	2	1	22.8882	0	0	0	0	0	0	0	0		0	1	3	1	1	2	1	1	2
D239796116	2014	D239	1	59	2	0	27.5121	1	1	1	0	1	1	0	0	1	0	1	3	1	3	1	1	1	2
D239802915	2014	D239	2	38	3	0	29.7179	0	0	0	0	0	0	0	0	0	0	0	1	1	3	2	1	1	2
D239802916	2014	D239	1	41	3	1	24.7729	0	0	0	1	0	0	0	0	0	1	1	2	1	1	2	1	1	3
D239806315	2014	D239	2	49	2	1	29.4903	0	1	1	0	1	0	0	0	1	0	0	2	1	3	1	1	1	1
D239811415	2014	D239	2	40	4	1	19.5963	0	0	0	0	0	0	0	0		0	1	2	1	2	1	1	1	2
D239818214	2014	D239	1	34	4	0	21.0012	0	0	0	1	0	0	0	0		0	0	1	0	3	2	1	1	2
D240741716	2014	D240	1	79	1	0	32.4158	0	1	0	0	0	0	0	0	0	0	0	5	1	1	3	1	1	3
D240743414	2014	D240	2	20	1	0	21.9818	0	0	0	0	0	0	0	0		0	0	1	0	3	2	1	1	3
D240743415	2014	D240	2	43	1	0	21.908	0	0	0	0	0	0	0	0		0	1	2	1	1	2	1	1	2
D240743416	2014	D240	1	47	1	1	24.5259	0	0	0	0	0	0	0	0	1	0	1	2	1	2	3	1	1	2
D240745115	2014	D240	2	69	1	0	24.5752	0	0	0	0	0	0	0	0	0	0	0	4	1	1	3	1	1	1
D240746816	2014	D240	2	72	1	0	23.4411	0	1	0	0	0	0	0	0	0	0	1	5	0	1	3	1	1	2
D240757015	2014	D240	2	68	2	0	28.2968	0	1	0	0	1	1	0	0	1	0	1	4	1	1	3	1	1	1
D240757016	2014	D240	1	69	2	0	24.5007	0	1	0	0	0	0	0	0	0	0	0	4	1	1	3	1	1	2
D240762115	2014	D240	2	44	2	0	30.9375	0	0	0	0	0	0	0	0	1	0	0	2	1	2	3	1	1	2
D240762116	2014	D240	1	49	2	1	22.3772	0	1	0	1	0	0	0	0		0	0	2	1	2	3	1	1	2
D240763814	2014	D240	1	25	4	1	20.8222	0	0	0	1	0	0	0	0		0	1	1	0	3	3	1	1	2
D240770615	2014	D240	2	71	1	0	18.6531	0	0	0	0	0	0	0	0		0	1	5	1	1	3	1	1	3
D240774015	2014	D240	2	31	1	0	23.5391	0	0	0	0	0	0	0	0	1	0	0	1	1	2	3	1	1	2
D240774016	2014	D240	1	49	1	0	25.374	0	0	0	0	0	0	0	0	0	1	0	2	1	2	3	1	1	2
D240779114	2014	D240	2	39	3	0	27.0106	0	1	0	0	0	0	0	0	1	0	0	1	1	2	1	1	1	2
D240779115	2014	D240	1	42	3	0	21.212	0	0	0	0	0	0	0	0		1	0	2	1	2	3	1	1	2
D240779116	2014	D240	1	73	3	0	18.0649	0	0	0	0	0	0	0	0		0	1	5	0	1	3	1	1	3
D240782515	2014	D240	2	44	4	1	24.3654	0	0	0	0	0	0	0	0	1	0	0	2	1	2	1	1	1	3
D240784215	2014	D240	2	62	2	0	20.6642	1	0	0	0	0	0	0	0		0	1	4	1	1	3	1	1	3
D240797815	2014	D240	2	64	2	0	25.0399	0	0	0	0	0	0	0	0	1	0	1	4	1	1	1	1	1	3
D240797816	2014	D240	1	70	2	0	20.8012	0	0	0	0	0	0	0	0		0	1	5	1	1	3	1	1	2
D240801215	2014	D240	2	42	3	1	17.7107	0	0	0	0	0	0	0	0		0	0	2	1	2	2	1	1	2
D240804613	2014	D240	2	25	3	1	18.3443	0	0	0	0	0	0	0	0		0	0	1	1	2	3	1	1	2
D240804615	2014	D240	2	64	3	1	19.4022	0	0	0	0	0	0	0	0		0	0	4	1	1	3	1	1	1
D240819916	2014	D240	1	61	2	0	17.4757	0	0	0	1	0	0	0	0		0	0	4	0	1	3	1	1	2
D241704316	2014	D241	2	42	2	0	21.5358	0	1	0	0	0	0	0	0		0	1	2	0	2	2	1	1	3
D241707715	2014	D241	2	37	4	0	21.848	0	0	0	0	0	0	0	0		0	1	1	1	3	2	1	1	2
D241707716	2014	D241	1	38	4	0	21.6428	1	0	0	1	0	0	0	0		0	1	1	1	3	2	1	1	3
D241709416	2014	D241	2	67	2	1	21.1226	0	1	0	0	0	0	0	0		0	1	4	0	1	1	1	1	3
D241719615	2014	D241	2	30	3	0	20.2141	0	0	0	0	0	0	0	0		0	0	1	1	3	1	1	1	2
D241719616	2014	D241	1	34	3	0	24.2412	0	0	0	0	0	0	0	0	1	0	0	1	1	3	2	1	1	1
D241723015	2014	D241	2	43	3	0	20.4858	0	1	0	0	0	0	0	0		0	0	2	1	3	1	1	1	2
D241723016	2014	D241	1	50	3	1	20.5009	0	0	0	1	0	0	0	0		0	1	3	1	3	2	1	1	2
D241731515	2014	D241	2	41	4	1	23.2377	0	0	0	0	0	0	0	0	1	0	1	2	1	3	2	1	1	3
D241738316	2014	D241	1	73	1	0	22.909	0	1	0	0	0	0	0	0		0	0	5	1	1	3	1	1	2
D241743413	2014	D241	1	21	4	1	21.7601	0	0	0	0	0	0	0	0		0	0	1	0	3	1	1	1	3
D241743416	2014	D241	2	53	4	1	22.8972	0	0	0	0	0	0	0	0		0	1	3	1	1	3	1	1	2
D241748515	2014	D241	2	40	3	1	19.6845	0	0	0	0	0	0	0	0		0	1	2	1	3	2	1	1	2
D241755315	2014	D241	2	73	2	0	25.1438	0	1	0	0	0	0	0	0	1	0	0	5	0	1	1	1	1	3
D241762115	2014	D241	1	32	4	1	24.8706	0	0	0	1	0	0	0	0	1	0	1	1	0	3	3	1	1	3
D241768916	2014	D241	2	44	4	1	23.0291	1	0	0	0	0	0	0	0	1	0	1	2	1	2	3	1	1	3
D241774015	2014	D241	2	30	2	0	23.0024	0	0	0	0	0	0	0	0	1	0	0	1	1	3	1	1	1	3
D241789315	2014	D241	2	35	4	1	20.7956	0	0	0	0	0	0	0	0		0	1	1	1	3	2	1	1	2
D241789316	2014	D241	1	35	4	0	28.8197	0	0	0	0	0	0	0	0	1	0	1	1	1	3	2	1	1	2
D241792715	2014	D241	2	51	2	1	22.3308	0	0	0	0	0	0	0	0		0	1	3	1	2	1	1	1	3
D241792716	2014	D241	1	49	2	0	22.1311	1	0	0	1	0	0	0	0		0	1	2	1	1	3	1	1	3
D241802916	2014	D241	2	53	2	1	23.279	1	1	0	0	1	1	1	0	1	1	1	3	0	2	2	1	1	3
D241804615	2014	D241	2	67	2	1	20.8888	0	0	0	0	0	0	0	0		0	0	4	1	1	1	1	1	2
D242719616	2014	D242	1	69	2	0	24.2202	0	0	0	0	1	1	1	0	1	0	1	4	1	1	3	1	1	3
D242728115	2014	D242	2	32	2	1	21.3896	0	0	0	0	0	0	0	0		0	0	1	1	3	3	1	1	2
D242751915	2014	D242	2	34	1	0	27.5468	0	0	0	0	0	0	0	0	1	1	0	1	1	1	1	1	1	1
D242751916	2014	D242	1	35	1	1	20.3632	1	0	0	1	0	0	0	0		1	0	1	1	2	3	1	1	3
D242753616	2014	D242	1	52	3	1	25.0382	1	0	0	0	0	0	0	0	1	1	1	3	0	2	1	1	1	2
D242758716	2014	D242	1	69	1	0	18.4509	0	1	0	0	0	0	0	0		0	0	4	0	1	1	1	0	1
D242763813	2014	D242	2	23	4	1	20.321	0	0	0	0	0	0	0	0		0	1	1	0	3	1	1	1	3
D242763814	2014	D242	1	26	4	1	26.5295	0	0	0	0	0	0	0	0	1	0	1	1	0	3	1	1	1	3
D242763815	2014	D242	2	52	4	0	25.215	0	0	0	0	0	0	0	0	1	0	1	3	1	1	2	1	1	2
D242763816	2014	D242	1	55	4	1	24.1967	0	0	0	0	0	0	0	0	1	0	1	3	1	2	3	1	1	3
D242765516	2014	D242	2	51	2	0	22.7864	0	0	0	0	0	0	0	0		0	0	3	1	1	1	1	1	2
D242767216	2014	D242	2	76	1	1	22.8418	0	1	0	0	0	0	0	0		0	0	5	0	1	3	1	1	1
D242775716	2014	D242	1	42	4	1	28.7687	1	0	0	1	0	0	0	0	1	0	0	2	0	3	3	1	1	2
D242785915	2014	D242	2	45	3	0	22.2565	0	0	0	0	0	0	0	0		0	0	2	1	2	2	1	1	2
D242785916	2014	D242	1	48	3	0	23.1544	0	0	0	0	0	0	0	0	1	1	1	2	1	2	2	1	1	2
D242791015	2014	D242	2	61	3	1	27.6051	0	0	0	0	1	1	0	0	1	0	1	4	1	2	1	1	1	2
D242791016	2014	D242	1	69	3	1	24.8226	0	0	0	0	1	1	1	0	1	0	1	4	1	1	3	1	1	2
D242796116	2014	D242	1	59	2	1	21.1507	1	0	0	1	0	0	0	0		0	0	3	1	3	2	1	1	1
D242799513	2014	D242	2	25	3	0	22.6058	0	0	0	0	0	0	0	0		1	1	1	0	3	2	1	1	3
D242813114	2014	D242	1	32	3	1	24.7676	0	0	0	0	0	0	0	0	1	0	0	1	0	3	2	1	1	3
D242813115	2014	D242	2	59	3	1	24.4979	0	0	0	0	0	0	0	0	1	0	0	3	1	2	1	1	1	2
D242823315	2014	D242	2	56	2	1	27.0163	0	0	1	0	0	0	0	0	1	0	1	3	1	1	2	1	1	1
D243697514	2014	D243	2	24	3	1	33.719	0	0	0	0	0	0	0	0	1	0	1	1	0	3	2	1	1	2
D243697515	2014	D243	2	49	3	0	27.0698	1	1	0	0	0	0	0	0	0	0	0	2	1	2	2	1	1	3
D243697516	2014	D243	1	53	3	1	27.2199	0	1	1	0	1	1	0	0	1	0	0	3	1	2	2	1	1	2
D243712815	2014	D243	2	33	3	0	18.9393	0	0	0	0	0	0	0	0		0	0	1	1	3	2	1	1	2
D243712816	2014	D243	1	34	3	1	29.2435	0	0	0	0	0	0	0	0	1	0	1	1	1	3	2	1	1	2
D243716214	2014	D243	1	23	4	0	20.9885	0	0	0	0	0	0	0	0		0	0	1	0	3	1	1	1	2
D243716215	2014	D243	2	54	4	1	20.1172	0	0	0	0	0	0	0	0		0	0	3	1	3	1	1	1	1
D243719614	2014	D243	1	28	4	0	23.5018	1	0	0	1	0	0	0	0	0	0	1	1	0	3	2	1	1	3
D243719615	2014	D243	2	59	4	0	21.9219	0	0	0	0	0	0	0	0		0	1	3	1	2	2	1	1	3
D243723014	2014	D243	1	30	3	1	27.1815	0	0	0	1	0	0	0	0	1	1	0	1	0	3	1	1	1	1
D243723015	2014	D243	2	71	3	0	19.5112	0	0	0	0	0	0	0	0		0	1	5	1	2	1	1	1	2
D243733214	2014	D243	1	22	4	1	31.3815	0	0	0	1	0	0	0	0	1	0	1	1	0	3	3	1	1	3
D243733215	2014	D243	2	55	4	1	24.5954	1	0	0	0	0	0	0	0	1	0	0	3	1	2	2	1	1	2
D243733216	2014	D243	1	57	4	0	26.2667	0	0	0	1	0	0	0	0	1	1	1	3	1	2	2	1	1	2
D243741713	2014	D243	1	23	3	1	22.2867	0	0	0	0	0	0	0	0		1	1	1	0	3	1	1	1	3
D243741714	2014	D243	2	25	3	0	20.1898	0	0	0	0	0	0	0	0		0	1	1	0	3	1	1	1	3
D243741715	2014	D243	2	49	3	1	20.5878	0	0	0	0	0	0	0	0		0	1	2	1	1	1	1	1	3
D243748514	2014	D243	2	20	3	1	26.5378	0	0	0	0	0	0	0	0	1	0	0	1	0	3	1	1	1	2
D243748515	2014	D243	2	50	3	0	24.8444	1	0	1	0	0	0	0	0	0	0	1	3	1	3	2	1	1	1
D243748516	2014	D243	1	51	3	1	23.6605	0	0	0	0	0	0	0	0	0	0	0	3	1	3	2	1	1	3
D243762114	2014	D243	2	22	4	1	24.5909	0	0	0	0	0	0	0	0	1	0	0	1	0	3	2	1	1	2
D243762116	2014	D243	2	47	4	0	22.1037	0	0	0	0	0	0	0	0		0	1	2	1	2	2	1	1	1
D243774015	2014	D243	2	46	4	0	24.7276	0	0	0	0	0	0	0	0	0	0	0	2	1	2	1	1	1	3
D243774016	2014	D243	1	50	4	1	19.2389	0	0	0	0	0	0	0	0		0	1	3	1	2	3	1	1	3
D243789315	2014	D243	2	45	3	1	23.9628	1	0	0	1	0	0	0	0	1	0	1	2	1	2	2	1	1	2
D243794415	2014	D243	2	59	4	1	23.6164	0	0	0	0	0	0	0	0	1	0	0	3	1	1	3	1	1	2
D243794416	2014	D243	1	65	4	0	25.3881	0	1	1	1	1	1	1	1	1	0	0	4	1	2	1	1	1	3
D243801215	2014	D243	2	53	4	1	21.434	1	0	0	0	0	0	0	0		0	1	3	1	2	2	1	1	2
D243806315	2014	D243	2	37	3	1	23.0547	0	0	0	0	0	0	0	0	1	0	0	1	1	3	2	1	1	3
D243811413	2014	D243	1	23	4	1	21.6759	0	0	0	1	0	0	0	0		0	0	1	0	3	2	1	0	2
D243819915	2014	D243	2	43	3	0	24.0442	0	0	0	1	0	0	0	0	1	0	1	2	1	2	3	1	1	3
D243819916	2014	D243	1	41	3	1	29.747	0	0	0	1	0	0	0	0	1	1	1	2	1	2	3	1	1	2
D244750215	2014	D244	2	22	1	1	27.0447	0	0	0	1	0	0	0	0	1	0	0	1	1	2	1	1	0	2
D244750216	2014	D244	2	46	1	1	26.1367	1	1	0	1	1	1	1	0	0	0	0	2	0	2	2	1	0	2
D244755316	2014	D244	2	80	1	0	26.1427	0	1	1	0	1	0	0	0	1	0	1	6	0	1	1	1	0	1
D244765516	2014	D244	1	69	1	0	20.5115	0	1	1	1	1	1	1	1		0	1	4	1	1	1	1	0	1
D244772315	2014	D244	2	34	1	1	26.6903	0	0	0	0	0	0	0	0	1	0	0	1	0	3	1	1	0	1
D244772316	2014	D244	2	61	1	0	21.212	1	0	0	0	0	0	0	0		0	1	4	0	2	1	1	0	2
D244775714	2014	D244	2	35	2	1	22.4118	0	0	0	0	0	0	0	0		0	0	1	0	3	2	1	1	2
D244775715	2014	D244	2	56	2	1	25.0069	1	1	1	0	1	1	1	1	1	0	0	3	1	2	1	1	1	2
D244775716	2014	D244	1	58	2	1	22.9226	0	0	0	0	0	0	0	0		0	1	3	1	2	1	1	1	2
D244782516	2014	D244	1	58	1	1	25.9434	1	1	0	0	0	0	0	0	1	0	0	3	0	3	1	1	1	3
D244792716	2014	D244	1	58	1	0	21.6203	1	0	0	0	0	0	0	0		1	1	3	0	1	1	1	0	1
D244796115	2014	D244	2	67	1	0	27.1669	0	1	0	0	1	1	0	0	1	0	1	4	0	2	1	1	0	2
D244799516	2014	D244	2	73	1	0	25.4108	1	1	0	0	1	1	1	0	0	0	0	5	0	1	1	1	0	1
D244808016	2014	D244	1	63	1	1	16.0091	1	1	0	0	0	0	0	0		1	1	4	0	1	1	1	0	1
D244819916	2014	D244	2	72	2	0	25.9249	0	1	0	0	0	0	0	0	1	0	1	5	0	1	3	1	1	3
D245699216	2014	D245	2	55	2	0	16.1764	0	0	0	0	1	1	1	0		0	1	3	0	2	1	1	1	1
D245706015	2014	D245	2	34	3	0	22.3793	1	0	0	0	0	0	0	0		0	1	1	1	3	1	1	1	2
D245712815	2014	D245	2	60	1	1	19.3374	0	0	0	0	0	0	0	0		0	1	4	1	1	1	1	1	2
D245719615	2014	D245	2	31	3	1	17.7131	0	0	0	0	0	0	0	0		0	0	1	1	3	2	1	1	2
D245719616	2014	D245	1	35	3	1	22.8171	1	1	0	1	0	0	0	0		0	0	1	1	3	2	1	1	2
D245728116	2014	D245	1	50	4	1	20.6847	0	1	1	1	0	0	0	0		1	1	3	1	3	3	1	1	2
D245736616	2014	D245	2	64	2	1	22.7522	0	0	0	0	0	0	0	0		0	1	4	0	1	3	1	1	2
D245757016	2014	D245	1	44	2	1	32.461	0	1	0	1	0	0	0	0	0	1	0	2	1	2	3	1	1	2
D245763816	2014	D245	2	40	1	0	18.6854	0	0	0	1	0	0	0	0		1	0	2	1	2	3	1	1	2
D245768916	2014	D245	2	35	3	0	20.0882	0	0	0	0	0	0	0	0		0	0	1	1	2	3	1	1	2
D245787615	2014	D245	2	44	3	1	24.1374	0	0	0	0	0	0	0	0	1	0	1	2	1	2	1	1	1	3
D245796113	2014	D245	1	29	3	1	18.7355	0	0	0	0	0	0	0	0		0	0	1	0	2	1	1	1	2
D245796114	2014	D245	2	32	3	0	21.7858	0	0	0	0	0	0	0	0		0	1	1	0	3	3	1	1	1
D245796115	2014	D245	2	59	3	0	20.3692	1	0	0	0	0	0	0	0		0	1	3	1	2	1	1	1	2
D245796116	2014	D245	1	62	3	1	24.6669	0	0	0	0	0	0	0	0	1	0	1	4	1	1	1	1	1	3
D245806313	2014	D245	1	22	2	1	28.0456	0	0	0	0	0	0	0	0	1	0	0	1	0	2	2	1	1	2
D245806315	2014	D245	2	54	2	0	21.4067	0	0	0	0	0	0	0	0		0	0	3	1	1	2	1	1	3
D245806316	2014	D245	1	57	2	1	25.4799	0	1	0	0	0	0	0	0	1	1	0	3	1	1	3	1	1	3
D245811415	2014	D245	2	30	3	1	21.1061	0	0	0	0	0	0	0	0		1	0	1	1	3	2	1	1	2
D245811416	2014	D245	1	33	3	0	20.9341	0	0	0	1	0	0	0	0		0	0	1	1	3	2	1	1	2
D245814815	2014	D245	2	40	3	0	19.8703	1	0	0	1	0	0	0	0		0	0	2	1	3	2	1	1	3
D245814816	2014	D245	1	45	3	1	24.9776	0	1	0	1	0	0	0	0	1	1	0	2	1	3	2	1	1	3
D245823316	2014	D245	2	54	2	1	25.3559	1	1	0	0	1	1	1	0	0	1	0	3	1	1	3	1	1	3
D246731516	2014	D246	2	57	2	0	24.9561	0	0	0	0	0	0	0	0	0	0	0	3	0	2	1	1	0	1
D246750216	2014	D246	2	79	1	0	23.895	0	1	0	0	1	1	1	0	0	0	0	5	0	1	1	1	0	1
D246755316	2014	D246	1	61	1	1	29.1937	1	1	0	0	1	1	1	0	1	1	1	4	0	1	1	1	0	1
D246760416	2014	D246	1	60	1	0	23.5553	0	0	1	0	0	0	0	0	0	0	1	4	1	1	3	1	0	2
D246770615	2014	D246	2	56	2	0	18.8916	0	1	0	0	1	1	1	0		0	1	3	1	1	1	1	0	1
D246789315	2014	D246	2	52	1	0	30.7499	0	1	0	0	0	0	0	0	0	0	0	3	1	2	3	1	0	1
D246789316	2014	D246	1	68	1	0	30.9213	0	1	1	1	0	0	0	0	1	0	1	4	1	2	1	1	0	1
D246811416	2014	D246	2	57	1	1	30.8219	0	0	0	0	1	1	0	0	1	0	0	3	0	2	1	1	0	1
D246816514	2014	D246	1	41	2	0	28.9498	0	0	0	0	0	0	0	0	1	0	1	2	1	2	3	1	1	2
E241746816	2014	E241	2	76	1	1	19.1426	0	1	1	0	1	1	1	0		0	1	5	0	1	1	1	1	3
E241780816	2014	E241	1	77	1	1	18.3312	0	0	0	0	0	0	0	0		0	1	5	1	2	1	1	1	3
E241782515	2014	E241	1	24	4	1	20.2762	0	0	0	0	0	0	0	0		0	0	1	0	3	1	1	1	3
E241782516	2014	E241	2	49	4	0	20.4701	0	0	0	0	0	0	0	0		0	1	2	1	2	1	1	1	1
E241797814	2014	E241	1	33	3	0	19.2718	0	0	0	1	0	0	0	0		0	0	1	0	3	2	1	1	2
E241797816	2014	E241	1	64	3	1	22.8965	0	1	0	0	0	0	0	0		0	1	4	1	1	3	1	1	2
E241801216	2014	E241	2	80	2	1	29.3336	0	1	1	0	1	1	1	0	0	0	1	6	0	1	1	1	1	1
E241806311	2014	E241	2	77	2	1	27.6432	0	1	1	0	1	0	0	0	1	0	1	5	0	1	1	1	1	1
E241806315	2014	E241	2	41	2	0	23.2652	1	0	0	0	0	0	0	0	1	0	1	2	1	2	2	1	1	3
E241806316	2014	E241	1	42	2	1	28.6318	0	0	1	0	1	0	0	0	1	0	1	2	1	3	3	1	1	1
E241814815	2014	E241	2	77	1	0	24.4193	1	0	0	0	0	0	0	0	0	0	1	5	1	1	1	1	1	2
E241821613	2014	E241	2	56	2	0	20.6984	0	0	0	0	0	0	0	0		1	0	3	0	1	1	1	1	3
E242757015	2014	E242	2	67	1	1	23.9851	0	1	0	0	0	0	0	0	0	0	1	4	1	1	1	1	1	2
E242760415	2014	E242	2	68	1	1	20.2919	0	0	0	0	0	0	0	0		0	0	4	1	1	1	1	1	2
E242762113	2014	E242	1	19	2	1	21.8647	0	0	0	0	0	0	0	0		0	1	1	0	3	1	1	1	3
E242762114	2014	E242	2	25	2	1	22.8565	0	0	0	0	0	0	0	0		0	0	1	0	3	1	1	1	2
E242762115	2014	E242	2	27	2	1	20.1424	0	0	0	0	0	0	0	0		0	0	1	0	3	2	1	1	2
E242762116	2014	E242	2	47	2	0	27.774	0	0	1	0	1	0	0	0	1	0	1	2	0	2	2	1	1	2
E242775715	2014	E242	2	40	1	0	23.6279	0	0	0	0	0	0	0	0	1	0	0	2	1	2	1	1	1	2
E242775716	2014	E242	1	44	1	0	20.3653	0	0	0	1	0	0	0	0		0	0	2	1	1	2	1	1	2
E242784216	2014	E242	2	74	1	0	23.1738	0	1	1	0	1	1	1	0	0	0	1	5	0	1	1	1	1	2
E242791014	2014	E242	2	34	2	0	23.8219	0	0	0	0	0	0	0	0	1	0	0	1	0	3	1	1	1	3
E242791015	2014	E242	2	64	2	1	20.6297	0	0	0	0	0	0	0	0		0	1	4	1	3	1	1	1	2
E242791016	2014	E242	1	67	2	1	23.198	1	1	0	1	1	1	1	0	0	0	1	4	1	3	1	1	1	3
E242792716	2014	E242	1	59	4	0	22.8962	0	0	0	0	0	0	0	0		0	0	3	1	2	2	1	1	3
E242796115	2014	E242	2	34	1	1	21.7389	0	0	0	0	0	0	0	0		0	0	1	1	1	2	1	0	2
E242799515	2014	E242	2	64	3	1	21.8896	0	1	0	0	1	1	1	0		0	1	4	1	2	2	1	1	3
E242801215	2014	E242	2	56	1	1	22.9143	0	0	0	0	0	0	0	0		0	1	3	1	1	2	1	1	1
E242801216	2014	E242	1	61	1	0	22.6716	0	0	1	1	1	0	0	0		0	1	4	1	1	3	1	1	3
E242806315	2014	E242	2	55	2	0	25.2444	0	0	0	0	0	0	0	0	1	0	1	3	1	1	3	1	1	1
E242806316	2014	E242	2	30	2	1	18.7032	1	0	0	0	0	0	0	0		0	1	1	0	3	2	1	1	2
E242809714	2014	E242	2	30	3	0	19.7732	0	0	0	0	0	0	0	0		0	0	1	0	3	2	1	1	3
E242811413	2014	E242	2	33	2	0	18.2952	0	0	0	0	0	0	0	0		0	0	1	1	2	1	1	1	2
E242811416	2014	E242	1	59	2	1	23.1664	1	0	0	0	0	0	0	0	0	0	1	3	1	1	2	1	1	3
E242821614	2014	E242	1	26	4	1	23.2261	0	0	0	0	0	0	0	0	1	1	0	1	0	3	2	1	1	3
E242821616	2014	E242	1	56	4	1	24.5663	1	1	0	0	0	0	0	0	0	0	0	3	1	2	3	1	1	2
E242823315	2014	E242	1	54	2	1	29.0693	0	1	0	0	0	0	0	0	1	0	1	3	1	1	3	1	1	1
E242823316	2014	E242	2	55	2	1	28.2269	0	0	0	0	0	0	0	0	0	0	1	3	1	1	2	1	1	2
E243692415	2014	E243	2	69	1	1	23.8235	0	1	1	0	1	1	1	0	0	0	1	4	1	1	2	1	1	3
E243716215	2014	E243	2	68	3	0	25.1164	1	1	0	0	0	0	0	0	1	0	1	4	1	2	2	1	1	3
E243716216	2014	E243	1	72	3	0	20.4258	0	0	0	1	0	0	0	0		0	1	5	1	3	1	1	1	2
E243719615	2014	E243	2	69	3	1	26.7122	0	0	0	0	0	0	0	0	1	0	1	4	1	2	1	1	1	3
E243719616	2014	E243	1	73	3	0	20.3623	1	0	0	0	0	0	0	0		0	1	5	1	3	1	1	1	3
E243721315	2014	E243	2	69	4	0	24.2187	0	0	0	0	0	0	0	0	1	0	1	4	1	2	1	1	1	2
E243721316	2014	E243	1	74	4	1	23.7994	0	1	1	0	1	0	0	0	0	0	1	5	1	3	1	1	1	3
E243734916	2014	E243	1	49	2	1	23.0853	0	0	0	1	0	0	0	0	0	1	1	2	1	2	2	1	1	2
E243741716	2014	E243	1	78	2	0	23.269	0	1	0	1	0	0	0	0	0	0	1	5	1	3	1	1	1	2
E243746815	2014	E243	2	62	4	0	23.0219	0	0	0	0	0	0	0	0	1	0	1	4	1	2	1	1	1	2
E243753614	2014	E243	1	40	2	0	25.7402	1	0	0	1	0	0	0	0	1	0	0	2	1	2	3	1	1	2
E243758715	2014	E243	2	62	4	1	22.4111	0	0	0	0	0	0	0	0		0	1	4	1	1	2	1	1	2
E243758716	2014	E243	1	65	4	1	24.032	0	1	1	0	1	1	1	1	0	0	1	4	1	3	1	1	1	1
E243774016	2014	E243	2	72	3	1	23.4031	1	1	0	0	0	0	0	0	1	0	1	5	0	3	1	1	1	3
E243780815	2014	E243	2	66	4	1	22.2	0	0	0	0	1	1	1	0		0	1	4	1	2	1	1	1	2
E243780816	2014	E243	1	69	4	1	23.1975	0	0	0	0	0	0	0	0	0	0	1	4	1	3	1	1	1	3
E243792716	2014	E243	2	77	1	1	25.0173	0	1	1	0	1	1	1	1	0	0	0	5	0	1	1	1	1	3
E243802915	2014	E243	2	62	3	1	24.9646	1	1	0	0	0	0	0	0	1	0	1	4	1	1	2	1	1	1
E243802916	2014	E243	1	71	3	1	28.0237	0	1	1	0	0	0	0	0	1	0	1	5	1	2	1	1	1	2
E244741715	2014	E244	2	49	2	1	24.7971	1	0	1	0	1	0	0	0	1	0	0	2	1	1	1	1	1	1
E244765516	2014	E244	1	44	4	1	23.0527	0	0	0	0	0	0	0	0	1	1	1	2	0	2	3	1	1	3
E244785916	2014	E244	1	68	2	1	30.3341	0	0	0	0	0	0	0	0	1	0	1	4	0	3	3	1	1	2
E244791015	2014	E244	2	48	4	0	24.4293	1	0	0	0	0	0	0	0	1	0	0	2	1	2	2	1	1	2
E244791016	2014	E244	1	49	4	0	27.3702	0	1	0	1	0	0	0	0	0	1	1	2	1	3	2	1	1	2
E244802916	2014	E244	1	34	1	0	25.7817	0	0	0	1	0	0	0	0	0	1	0	1	1	1	1	1	1	1
E244806315	2014	E244	2	39	4	0	22.2667	0	0	0	0	0	0	0	0		0	1	1	1	3	2	1	1	1
E244806316	2014	E244	1	44	4	1	29.5583	0	0	0	1	0	0	0	0	0	0	1	2	1	3	2	1	1	2
E244809715	2014	E244	2	31	2	1	21.2856	0	0	0	0	0	0	0	0		0	1	1	1	2	1	1	1	2
E244809716	2014	E244	1	33	2	0	24.6721	0	0	0	0	0	0	0	0	0	1	1	1	1	3	2	1	1	2
E244813114	2014	E244	1	34	4	1	20.5771	0	0	0	0	0	0	0	0		0	1	1	0	3	3	1	1	3
E245733214	2014	E245	1	19	3	1	20.7838	0	0	0	0	0	0	0	0		0	1	1	0	3	1	1	1	3
E245733215	2014	E245	2	46	3	1	22.31	0	0	0	0	0	0	0	0		0	1	2	1	2	2	1	1	3
E245733216	2014	E245	1	51	3	0	26.7417	1	1	0	0	0	0	0	0	1	1	1	3	1	3	2	1	1	2
E245738313	2014	E245	2	21	2	0	20.1141	0	0	0	0	0	0	0	0		0	0	1	0	2	1	1	1	2
E245738314	2014	E245	1	23	2	1	22.7026	0	0	0	1	0	0	0	0		0	0	1	0	3	1	1	1	3
E245738316	2014	E245	2	46	2	1	20.832	0	0	0	0	0	0	0	0		0	0	2	1	2	1	1	1	2
E245748515	2014	E245	2	73	2	0	23.0061	1	1	0	0	0	0	0	0	0	0	1	5	1	1	1	1	1	2
E245767212	2014	E245	2	75	4	0	27.0519	0	0	1	0	1	1	0	0	0	0	0	5	1	1	1	1	1	1
E245767213	2014	E245	1	78	4	0	23.3706	0	0	0	0	1	1	1	0	1	0	1	5	1	3	2	1	1	1
E245767214	2014	E245	1	24	4	0	21.8005	0	0	0	0	0	0	0	0		0	0	1	0	3	1	1	1	3
E245767215	2014	E245	2	53	4	0	20.1011	0	0	0	0	1	1	1	0		0	1	3	1	2	1	1	1	1
E245767216	2014	E245	1	57	4	1	23.5854	0	0	0	0	0	0	0	0	1	0	1	3	1	3	2	1	1	2
E245768916	2014	E245	2	66	2	1	27.5413	0	0	0	0	1	1	1	0	1	0	1	4	0	1	2	1	1	1
E245772315	2014	E245	2	57	4	1	23.7113	0	0	0	0	0	0	0	0	1	0	0	3	1	3	2	1	1	2
E245772316	2014	E245	1	60	4	0	26.8002	0	1	1	0	0	0	0	0	1	0	1	4	1	3	2	1	1	3
E245777413	2014	E245	1	21	2	0	24.6856	1	0	0	0	0	0	0	0	1	0	0	1	0	3	1	1	1	3
E245777414	2014	E245	1	23	2	1	23.1923	1	0	0	0	0	0	0	0	1	0	0	1	0	3	1	1	1	3
E245777415	2014	E245	2	48	2	0	19.6917	0	0	0	0	0	0	0	0		1	0	2	1	2	3	1	1	1
E245782513	2014	E245	1	28	4	1	23.8884	0	0	0	0	0	0	0	0	1	0	1	1	0	3	2	1	1	3
E245782514	2014	E245	2	22	4	1	20.0216	0	0	0	0	0	0	0	0		0	0	1	0	3	2	1	1	1
E245782515	2014	E245	2	57	4	0	22.9605	0	0	0	0	0	0	0	0		0	0	3	1	3	1	1	1	3
E245794415	2014	E245	2	45	4	1	22.9315	0	0	0	0	0	0	0	0		0	0	2	1	3	2	1	1	2
E245799512	2014	E245	2	75	4	0	30.4124	0	0	0	0	1	1	1	0	1	0	1	5	0	1	1	1	1	2
E245799513	2014	E245	2	23	4	0	19.0914	1	0	0	0	0	0	0	0		0	1	1	0	3	1	1	1	3
E245799514	2014	E245	2	25	4	1	43.7395	1	0	0	0	0	0	0	0	1	0	1	1	0	3	1	1	1	1
E245799516	2014	E245	2	50	4	0	33.8678	0	0	0	0	0	0	0	0	1	0	1	3	1	3	2	1	1	3
E245808013	2014	E245	2	26	2	0	24.7712	0	0	0	0	0	0	0	0	1	0	1	1	0	3	2	1	0	2
E245808015	2014	E245	2	48	2	0	22.917	0	0	0	0	0	0	0	0		0	1	2	1	1	1	1	0	2
E245808016	2014	E245	1	53	2	1	23.3681	1	0	1	0	1	1	0	0	1	0	1	3	1	1	2	1	0	1
E245813115	2014	E245	2	58	3	1	24.6465	0	0	0	0	1	1	1	0	1	0	1	3	1	2	1	1	1	2
E245813116	2014	E245	1	67	3	0	21.2482	0	1	0	0	0	0	0	0		0	1	4	1	3	1	1	1	3
E245818215	2014	E245	2	41	3	1	26.4148	0	0	0	0	0	0	0	0	1	0	1	2	1	3	1	1	1	3
E245818216	2014	E245	1	45	3	0	20.5446	0	0	0	0	0	0	0	0		0	1	2	1	3	2	1	1	2
E245823314	2014	E245	1	35	3	1	21.9821	0	0	0	1	0	0	0	0		0	0	1	0	3	2	1	1	2
E245823315	2014	E245	2	60	3	0	25.7758	0	0	0	0	1	1	1	0	1	0	1	4	1	3	2	1	1	3
E246704315	2014	E246	2	44	3	0	28.5281	1	0	0	0	1	1	0	0	1	0	0	2	1	3	2	1	1	2
E246704316	2014	E246	1	44	3	1	26.2221	0	1	0	0	0	0	0	0	1	1	0	2	1	3	2	1	1	3
E246709415	2014	E246	2	34	4	0	20.8634	1	0	0	0	0	0	0	0		0	0	1	1	3	2	1	1	1
E246714516	2014	E246	2	55	1	1	22.387	0	0	0	0	0	0	0	0		0	0	3	0	3	3	1	1	2
E246721314	2014	E246	2	23	4	1	18.7806	0	0	0	0	0	0	0	0		0	1	1	0	3	2	1	1	2
E246721315	2014	E246	2	46	4	1	24.725	0	0	0	0	0	0	0	0	1	0	1	2	1	2	2	1	1	2
E246723014	2014	E246	2	34	3	0	19.3715	0	0	0	0	0	0	0	0		0	1	1	0	3	2	1	1	2
E246723015	2014	E246	2	64	3	0	27.4169	0	0	0	0	1	1	1	0	1	0	1	4	1	1	1	1	1	2
E246723016	2014	E246	1	68	3	0	21.3629	0	1	1	0	0	0	0	0		0	1	4	1	1	1	1	1	2
E246733215	2014	E246	2	48	4	1	23.8819	0	0	0	0	0	0	0	0	1	0	1	2	1	2	2	1	1	2
E246755316	2014	E246	2	50	4	0	23.8437	1	1	1	0	1	1	0	1	1	0	1	3	1	2	3	1	1	2
E246758716	2014	E246	2	54	4	1	23.8846	0	0	0	0	0	0	0	0	1	0	1	3	1	3	2	1	1	3
E246765516	2014	E246	2	51	4	1	23.6272	0	0	0	0	0	0	0	0	1	0	1	3	0	3	2	1	1	3
E246772315	2014	E246	2	34	2	1	27.1764	1	0	0	0	0	0	0	0	1	0	0	1	1	2	1	1	1	3
E246772316	2014	E246	1	32	2	1	27.9231	0	0	0	1	0	0	0	0	0	0	0	1	1	3	3	1	1	2
E246779114	2014	E246	2	37	3	0	23.3705	0	0	0	0	0	0	0	0	1	0	1	1	1	3	2	1	1	3
E246779115	2014	E246	2	63	3	0	22.2161	0	0	1	0	1	0	0	0		0	0	4	1	1	1	1	1	2
E246787615	2014	E246	2	65	1	1	28.6908	0	1	1	0	1	1	1	1	1	0	1	4	1	1	1	1	1	1
E246789313	2014	E246	2	37	3	0	20.0095	0	0	0	0	0	0	0	0		0	1	1	0	3	2	1	1	2
E246789315	2014	E246	2	63	3	1	26.4362	0	0	0	0	0	0	0	0	1	0	1	4	1	2	1	1	1	2
E246789316	2014	E246	1	68	3	1	20.9009	0	0	0	1	0	0	0	0		0	1	4	1	3	1	1	1	2
E246796115	2014	E246	2	70	3	1	20.7806	1	0	0	0	0	0	0	0		0	1	5	1	2	1	1	1	2
E246811414	2014	E246	2	24	3	1	25.9389	0	0	0	0	0	0	0	0	1	0	0	1	0	3	1	1	1	3
E246811415	2014	E246	2	58	3	1	28.5116	1	0	1	0	1	0	0	0	1	0	1	3	1	3	2	1	1	2
E246811416	2014	E246	1	63	3	0	25.8911	0	0	0	0	0	0	0	0	0	0	1	4	1	3	1	1	1	2
F240740015	2014	F240	2	41	3	0	21.5312	0	0	0	0	0	0	0	0		0	0	2	1	3	2	1	1	3
F240743415	2014	F240	2	31	3	1	20.1676	0	0	0	0	0	0	0	0		0	0	1	0	3	2	1	1	2
F240743416	2014	F240	2	60	3	1	20.7412	1	1	0	0	1	1	1	0		0	1	4	0	2	1	1	1	3
F240755315	2014	F240	2	31	4	0	17.6829	0	0	0	0	0	0	0	0		0	1	1	1	3	2	1	1	3
F240755316	2014	F240	1	36	4	0	25.4976	0	0	0	0	0	0	0	0	1	0	1	1	1	3	2	1	1	3
F240757015	2014	F240	2	33	3	1	20.6681	0	0	0	1	0	0	0	0		1	0	1	1	3	1	1	1	2
F240757016	2014	F240	1	33	3	1	25.2771	0	0	0	1	0	0	0	0	1	1	1	1	1	3	3	1	1	3
F240758715	2014	F240	2	37	3	0	17.6954	1	0	0	0	0	0	0	0		0	0	1	1	2	2	1	1	3
F240758716	2014	F240	1	33	3	1	22.9588	0	0	0	0	1	1	0	0		0	1	1	1	3	3	1	1	3
F240762114	2014	F240	2	20	2	1	21.6624	0	0	0	0	0	0	0	0		0	0	1	0	3	1	1	1	3
F240762115	2014	F240	2	47	2	1	26.1771	0	0	0	0	0	0	0	0	1	0	1	2	1	2	2	1	1	2
F240770613	2014	F240	2	24	3	1	34.5068	0	0	0	0	0	0	0	0	1	0	1	1	0	3	2	1	1	3
F240770615	2014	F240	2	36	3	1	26.8899	0	0	0	0	0	0	0	0	1	0	0	1	1	2	1	1	1	2
F240770616	2014	F240	1	38	3	1	22.9255	0	0	0	1	0	0	0	0		0	1	1	1	2	3	1	1	2
F240772313	2014	F240	2	37	3	1	23.3536	0	0	0	0	0	0	0	0	1	0	0	1	1	3	2	1	1	1
F240772314	2014	F240	1	41	3	1	23.1214	0	0	0	0	0	0	0	0	1	0	1	2	1	3	2	1	1	2
F240772315	2014	F240	2	61	3	1	29.8519	0	1	1	0	0	0	0	0	1	0	0	4	1	2	1	1	1	1
F240772316	2014	F240	1	64	3	1	18.3075	0	0	0	1	0	0	0	0		0	0	4	1	3	1	1	1	2
F240779116	2014	F240	1	40	3	1	23.9785	1	0	0	0	0	0	0	0	1	0	1	2	1	3	3	1	1	2
F240780815	2014	F240	2	41	3	1	24.1031	0	0	0	0	0	0	0	0	1	0	1	2	1	3	1	1	1	3
F240782515	2014	F240	2	41	2	0	21.515	1	0	0	0	0	0	0	0		0	1	2	1	3	1	1	1	2
F240782516	2014	F240	1	43	2	0	22.6097	0	0	0	1	0	0	0	0		1	1	2	1	3	3	1	1	1
F240787611	2014	F240	2	50	3	1	22.8797	0	0	0	0	0	0	0	0		1	1	3	1	2	1	1	1	2
F240794413	2014	F240	2	54	3	0	24.5906	0	1	1	0	1	0	0	0	0	0	1	3	1	2	1	1	1	3
F240794416	2014	F240	1	29	3	1	26.473	0	0	0	1	0	0	0	0	0	0	1	1	1	3	3	1	1	3
F240802915	2014	F240	2	68	2	0	27.7522	1	1	1	0	1	1	1	0	1	0	1	4	1	1	1	1	1	2
F240802916	2014	F240	1	72	2	0	18.5261	0	0	0	1	0	0	0	0		0	1	5	1	2	1	1	1	2
F240804615	2014	F240	2	33	3	0	20.2383	0	0	0	0	0	0	0	0		0	1	1	1	3	1	1	1	2
F240804616	2014	F240	1	37	3	1	26.2271	0	0	0	1	0	0	0	0	1	0	1	1	1	3	3	1	1	3
F240808015	2014	F240	2	40	3	0	22.7609	0	0	0	0	0	0	0	0		0	0	2	1	3	1	1	1	2
F240818213	2014	F240	2	65	3	1	20.5276	0	0	0	0	1	1	1	0		0	1	4	1	1	1	1	1	2
F240818214	2014	F240	1	70	3	1	22.6176	0	0	0	0	0	0	0	0		0	1	5	1	1	3	1	1	3
F240818215	2014	F240	2	36	3	0	17.4921	0	0	0	0	0	0	0	0		0	0	1	1	3	2	1	1	2
F241668615	2014	F241	2	35	4	1	23.1273	0	0	0	0	0	0	0	0	0	0	0	1	1	3	2	1	1	3
F241668616	2014	F241	1	46	4	1	21.8328	1	0	0	1	0	0	0	0		0	1	2	1	3	2	1	1	3
F241689016	2014	F241	1	78	2	1	19.98	0	1	0	0	0	0	0	0		0	1	5	1	2	1	1	1	2
F241711115	2014	F241	2	38	2	1	23.5014	1	0	0	0	0	0	0	0	1	1	0	1	1	3	2	1	1	2
F241714516	2014	F241	1	69	4	1	26.7207	0	1	0	0	0	0	0	0	1	0	1	4	0	3	1	1	1	3
F241736614	2014	F241	2	28	4	0	33.3713	0	0	0	0	0	0	0	0	0	1	0	1	0	3	2	1	1	1
F241748516	2014	F241	1	72	1	0	22.5518	0	0	0	0	0	0	0	0		0	1	5	0	1	3	1	1	2
F241758715	2014	F241	2	66	3	1	25.5665	1	1	1	0	1	0	0	0	1	0	1	4	1	3	1	1	1	3
F241765516	2014	F241	2	40	2	0	19.4287	0	0	0	0	0	0	0	0		0	0	2	0	2	2	1	1	2
F241787616	2014	F241	2	78	1	1	32.1113	1	0	0	0	0	0	0	0	0	0	1	5	0	2	3	1	0	1
F241791015	2014	F241	2	64	2	0	22.2276	1	1	0	0	1	1	0	0		0	1	4	1	2	1	1	1	1
F241796114	2014	F241	2	32	2	1	20.6467	0	0	0	1	0	0	0	0		0	0	1	0	2	1	1	0	2
F241796116	2014	F241	1	61	2	0	25.5369	0	0	1	1	1	0	0	0	0	1	0	4	1	2	3	1	1	2
F241802914	2014	F241	2	32	2	1	24.1988	0	0	0	0	0	0	0	0	1	0	1	1	0	3	2	1	1	2
F241818216	2014	F241	1	74	1	0	18.9017	0	1	0	0	0	0	0	0		0	1	5	1	2	3	1	1	2
F242712815	2014	F242	2	56	2	0	21.2837	1	0	0	0	0	0	0	0		0	1	3	1	2	2	1	1	3
F242712816	2014	F242	1	63	2	1	20.0268	0	0	1	0	1	1	0	1		0	1	4	1	2	1	1	1	1
F242714511	2014	F242	2	22	2	0	27.6871	0	0	0	0	0	0	0	0	1	0	1	1	0	3	2	1	1	2
F242714515	2014	F242	2	25	2	1	28.97	0	0	0	0	0	0	0	0	0	0	0	1	1	3	1	1	1	1
F242716215	2014	F242	2	39	1	0	24.7947	0	0	0	0	0	0	0	0	0	0	0	1	1	2	1	1	1	1
F242716216	2014	F242	1	39	1	1	26.6155	0	0	0	0	0	0	0	0	1	0	1	1	1	3	3	1	1	3
F242736614	2014	F242	1	30	1	0	21.4448	0	0	1	1	1	0	0	0		1	0	1	0	2	1	1	1	1
F242736615	2014	F242	2	33	1	0	21.8906	0	0	0	1	0	0	0	0		1	0	1	0	2	2	1	1	1
F242738315	2014	F242	2	37	3	0	16.8464	1	0	0	0	0	0	0	0		1	0	1	1	3	2	1	1	2
F242765515	2014	F242	1	65	2	1	25.6728	0	1	1	0	1	1	0	0	1	0	1	4	1	3	1	1	1	3
F242765516	2014	F242	2	63	2	1	26.43	0	1	0	0	0	0	0	0	1	0	1	4	1	2	1	1	1	2
F242768915	2014	F242	2	56	3	0	23.9156	0	0	0	0	0	0	0	0	1	0	1	3	1	1	1	1	1	2
F242768916	2014	F242	1	53	3	1	25.0885	1	0	0	0	0	0	0	0	1	0	1	3	1	2	2	1	1	2
F242785915	2014	F242	1	72	2	1	20.1598	0	1	0	0	0	0	0	0		0	1	5	1	2	1	1	0	2
F242785916	2014	F242	2	72	2	1	19.3145	0	0	0	0	0	0	0	0		0	1	5	1	1	1	1	1	1
F242799515	2014	F242	2	28	2	0	23.3222	0	0	0	0	0	0	0	0	1	0	0	1	1	2	1	1	1	2
F242799516	2014	F242	1	33	2	1	25.8581	0	0	0	0	0	0	0	0	1	0	1	1	1	2	3	1	1	3
F242804616	2014	F242	2	72	1	0	23.2064	0	0	0	0	0	0	0	0	1	0	0	5	0	1	1	1	1	2
F242816515	2014	F242	2	64	1	1	25.6162	1	0	1	0	1	1	1	1	1	0	0	4	1	1	1	1	0	2
F242818216	2014	F242	1	35	2	1	30.1659	0	1	1	1	1	0	0	0	1	0	0	1	1	2	3	1	1	2
F243729815	2014	F243	2	40	4	1	19.5715	1	0	0	0	0	0	0	0		0	1	2	1	3	2	1	1	2
F243729816	2014	F243	1	40	4	1	25.6019	0	1	0	0	0	0	0	0	1	0	1	2	1	3	2	1	1	2
F243731515	2014	F243	2	43	3	1	23.1713	0	0	0	0	0	0	0	0	1	0	1	2	1	3	3	1	1	2
F243736615	2014	F243	2	41	1	1	19.2971	0	0	0	1	0	0	0	0		0	1	2	1	3	2	1	1	1
F243738315	2014	F243	2	40	3	1	24.0594	0	0	0	0	0	0	0	0	1	0	1	2	1	3	1	1	1	2
F243738316	2014	F243	1	43	3	0	23.6507	0	0	0	0	0	0	0	0	1	1	1	2	1	3	2	1	1	3
F243757014	2014	F243	2	27	4	0	17.9808	0	0	0	0	0	0	0	0		1	1	1	0	3	2	1	1	3
F243757015	2014	F243	2	52	4	1	20.6035	1	0	0	0	0	0	0	0		0	1	3	1	2	1	1	1	3
F243757016	2014	F243	1	56	4	0	26.4134	0	0	0	0	0	0	0	0	1	0	1	3	1	3	2	1	1	2
F243762114	2014	F243	2	22	3	1	20.8461	0	0	0	0	0	0	0	0		0	0	1	0	3	2	1	1	2
F243762115	2014	F243	2	44	3	0	23.0976	0	0	0	0	0	0	0	0	1	0	1	2	1	2	2	1	1	2
F243768914	2014	F243	1	19	3	1	21.4583	0	0	0	0	0	0	0	0		0	1	1	0	3	1	1	1	3
F243768916	2014	F243	1	46	3	1	25.7272	0	0	0	0	0	0	0	0	1	0	0	2	1	3	3	1	1	2
F243779115	2014	F243	2	48	3	0	21.5887	0	0	0	0	0	0	0	0		0	1	2	1	3	2	1	1	3
F243780813	2014	F243	2	23	4	1	32.5862	0	0	0	0	0	0	0	0	1	0	0	1	0	3	1	1	1	1
F243780814	2014	F243	1	21	4	1	21.9377	0	0	0	0	0	0	0	0		0	0	1	0	3	1	1	1	3
F243780815	2014	F243	2	45	4	1	24.434	1	0	0	0	0	0	0	0	1	0	1	2	1	3	2	1	1	3
F243780816	2014	F243	1	50	4	1	29.0879	0	0	0	0	0	0	0	0	1	0	1	3	1	2	2	1	1	3
F243787615	2014	F243	2	43	4	1	24.3706	0	0	0	0	0	0	0	0	1	0	1	2	1	3	1	1	1	3
F243794415	2014	F243	2	41	4	1	23.418	0	0	0	0	0	0	0	0	1	0	1	2	1	3	1	1	1	3
F243794416	2014	F243	1	45	4	1	21.9541	1	0	0	0	0	0	0	0		0	1	2	1	3	2	1	1	3
F243797815	2014	F243	2	70	3	0	20.9101	0	0	0	0	1	1	1	0		0	1	5	1	2	1	1	1	2
F243797816	2014	F243	1	75	3	1	22.0835	0	1	0	0	0	0	0	0		0	1	5	1	3	1	1	1	3
F243801214	2014	F243	1	28	4	1	19.9242	0	0	0	0	0	0	0	0		0	1	1	0	3	2	1	1	3
F243801215	2014	F243	2	53	4	0	17.2451	1	0	0	0	0	0	0	0		0	1	3	1	3	1	1	1	2
F243801216	2014	F243	1	57	4	0	26.3682	1	0	0	0	0	0	0	0	1	0	1	3	1	3	2	1	1	3
F243806316	2014	F243	1	43	3	1	31.5292	0	0	0	1	0	0	0	0	1	0	1	2	1	3	2	1	1	2
F243811415	2014	F243	2	55	4	0	25.5791	0	0	0	0	0	0	0	0	1	0	1	3	1	3	2	1	1	3
F243818215	2014	F243	2	42	4	0	17.4429	0	0	0	0	0	0	0	0		0	1	2	1	3	2	1	1	2
F244689015	2014	F244	2	60	3	1	23.9835	0	0	0	0	1	1	0	0	1	0	0	4	1	2	1	1	1	3
F244694116	2014	F244	1	60	2	1	25.5061	0	0	1	1	1	0	0	0	1	0	0	4	1	3	1	1	1	2
F244695815	2014	F244	2	70	4	1	21.7798	1	1	1	0	1	1	1	1		0	1	5	1	1	1	1	1	2
F244695816	2014	F244	1	71	4	1	30.12	0	0	0	0	0	0	0	0	1	0	1	5	1	2	2	1	1	3
F244697514	2014	F244	2	19	4	1	19.5453	0	0	0	0	0	0	0	0		0	0	1	0	3	1	1	1	2
F244697515	2014	F244	2	47	4	0	22.5842	0	0	0	0	0	0	0	0		0	0	2	1	3	1	1	1	2
F244723014	2014	F244	2	28	1	0	21.6055	0	0	0	0	0	0	0	0		0	0	1	0	3	2	1	1	2
F244731515	2014	F244	2	53	4	1	21.4399	1	1	1	0	1	1	0	0		0	1	3	1	3	1	1	1	2
F244731516	2014	F244	1	52	4	1	25.0377	0	0	0	1	0	0	0	0	1	1	1	3	1	3	2	1	1	2
F244748513	2014	F244	2	29	4	1	17.6629	0	0	0	0	0	0	0	0		0	0	1	0	3	1	1	1	2
F244748514	2014	F244	2	32	4	0	22.9963	0	0	0	0	0	0	0	0		0	0	1	0	3	1	1	1	3
F244748515	2014	F244	2	60	4	0	24.5277	1	1	0	0	0	0	0	0	1	0	1	4	1	3	2	1	1	2
F244748516	2014	F244	1	61	4	1	22.7642	1	0	0	1	0	0	0	0		0	1	4	1	3	2	1	1	2
F244750212	2014	F244	2	71	4	0	22.3564	0	1	0	0	0	0	0	0		0	1	5	0	1	1	1	1	1
F244750215	2014	F244	2	46	4	0	27.0244	0	0	0	0	0	0	0	0	0	0	1	2	1	3	2	1	1	3
F244758714	2014	F244	2	37	2	1	19.0495	0	0	0	0	0	0	0	0		0	1	1	1	3	1	1	1	3
F244772315	2014	F244	2	55	4	1	19.3454	0	0	0	0	0	0	0	0		0	0	3	1	3	2	1	1	2
F244772316	2014	F244	1	55	4	1	22.8476	0	0	0	0	0	0	0	0		0	1	3	1	3	2	1	1	2
F244787615	2014	F244	2	40	3	0	18.3642	0	0	0	0	0	0	0	0		0	0	2	1	3	1	1	1	2
F244792715	2014	F244	2	54	4	1	20.4938	0	0	0	0	0	0	0	0		0	1	3	1	3	1	1	1	2
F244799513	2014	F244	2	22	3	1	18.0886	0	0	0	0	0	0	0	0		0	1	1	0	3	1	1	1	3
F244799515	2014	F244	1	54	3	1	22.6488	1	0	0	0	0	0	0	0		0	1	3	1	2	3	1	1	2
F244799516	2014	F244	2	52	3	1	20.5302	1	0	0	0	0	0	0	0		0	1	3	1	2	3	1	1	3
F244804616	2014	F244	1	47	4	0	23.1141	0	0	0	0	0	0	0	0	0	0	0	2	1	3	2	1	1	3
F244818215	2014	F244	1	44	4	1	25.1931	0	0	0	1	0	0	0	0	1	0	1	2	1	3	2	1	1	3
F244818216	2014	F244	2	34	4	1	20.886	0	0	0	0	1	1	0	0		0	0	1	1	3	2	1	1	1
F244819915	2014	F244	2	37	3	1	21.5238	1	0	0	0	0	0	0	0		0	1	1	1	3	2	1	1	2
F245743416	2014	F245	1	57	4	1	29.8255	0	1	0	0	0	0	0	0	0	1	1	3	1	3	3	1	1	3
F245745115	2014	F245	2	59	2	0	22.8686	1	0	0	0	0	0	0	0		0	1	3	1	2	2	1	1	2
F245748514	2014	F245	1	30	4	0	21.467	0	0	0	0	0	0	0	0		0	1	1	0	3	2	1	1	3
F245748516	2014	F245	2	55	4	1	26.988	0	1	0	0	0	0	0	0	1	0	1	3	1	1	2	1	1	2
F245755315	2014	F245	2	68	1	1	26.6258	0	1	1	0	0	0	0	0	1	0	1	4	1	1	3	1	1	2
F245755316	2014	F245	1	75	1	0	31.2038	0	1	0	0	0	0	0	0	0	1	1	5	1	1	3	1	1	2
F245757015	2014	F245	2	35	2	0	16.9995	0	0	0	0	0	0	0	0		0	1	1	1	3	2	1	1	1
F245757016	2014	F245	1	38	2	1	26.1999	1	1	0	0	1	1	0	0	1	0	0	1	1	3	1	1	1	2
F245763816	2014	F245	1	78	1	0	23.2708	0	1	1	0	1	0	0	0	1	0	1	5	1	1	1	1	1	3
F245765515	2014	F245	2	59	1	1	29.9152	0	1	1	0	1	1	1	1	1	0	1	3	1	1	1	1	1	3
F245765516	2014	F245	1	59	1	0	23.5499	0	1	0	0	0	0	0	0	1	0	1	3	1	1	1	1	1	2
F245768915	2014	F245	2	29	3	0	21.0436	0	0	0	0	0	0	0	0		0	0	1	1	2	1	1	1	1
F245774016	2014	F245	1	58	3	0	30.0676	0	1	0	0	0	0	0	0	1	0	0	3	1	3	2	1	1	3
F245780816	2014	F245	2	43	3	0	24.1653	1	0	0	0	0	0	0	0	1	0	1	2	0	3	2	1	1	2
F245794415	2014	F245	2	67	1	0	22.782	1	0	0	0	0	0	0	0		0	1	4	1	1	1	1	1	2
F245799516	2014	F245	1	39	3	1	23.5983	0	0	0	0	0	0	0	0	1	0	1	1	1	3	2	1	1	2
F245808016	2014	F245	1	41	3	1	21.7577	0	0	0	0	0	0	0	0		0	1	2	0	3	3	1	1	2
F245823316	2014	F245	1	44	2	0	23.5608	0	0	0	0	0	0	0	0	0	1	1	2	1	3	2	1	1	3
F246736616	2014	F246	2	59	2	0	25.5011	0	0	0	0	0	0	0	0	1	0	0	3	1	1	1	1	1	2
F246745116	2014	F246	1	40	4	1	26.0216	0	1	0	0	0	0	0	0	1	0	0	2	1	2	2	1	1	3
F246746815	2014	F246	2	67	1	0	26.43	0	1	0	0	0	0	0	0	0	0	1	4	1	1	1	1	1	1
F246746816	2014	F246	1	72	1	0	24.4702	0	1	1	0	1	1	1	1	0	0	0	5	1	1	2	1	1	2
F246753615	2014	F246	2	49	2	0	18.8696	0	0	0	0	0	0	0	0		0	1	2	1	3	1	1	1	2
F246755314	2014	F246	2	22	1	1	19.8118	0	0	0	0	0	0	0	0		0	0	1	0	3	1	1	1	3
F246755315	2014	F246	2	53	1	1	24.9311	0	0	0	0	0	0	0	0	1	0	1	3	1	1	1	1	1	1
F246757013	2014	F246	1	32	2	1	28.7354	0	0	0	0	0	0	0	0	1	0	0	1	0	3	1	1	1	2
F246757014	2014	F246	1	33	2	1	22.1006	0	0	0	0	0	0	0	0		0	0	1	0	3	2	1	1	2
F246757016	2014	F246	1	63	2	1	19.1389	0	0	0	0	0	0	0	0		0	1	4	1	2	3	1	1	3
F246777415	2014	F246	2	34	2	1	20.592	0	0	0	0	0	0	0	0		0	1	1	1	2	1	1	1	1
F246777416	2014	F246	1	35	2	0	25.1362	0	0	0	0	0	0	0	0	0	1	0	1	1	3	2	1	1	3
F246789315	2014	F246	2	74	1	0	20.9087	0	1	0	0	0	0	0	0		0	0	5	1	1	1	1	1	1
F246794415	2014	F246	2	69	1	1	24.8403	1	1	1	0	1	1	1	0	1	0	1	4	1	1	1	1	1	1
F246796115	2014	F246	2	50	4	1	30.6612	0	1	0	0	1	1	1	0	1	0	0	3	1	1	1	1	1	1
F246811414	2014	F246	1	19	2	1	21.1212	0	0	0	0	0	0	0	0		0	0	1	0	3	1	1	1	2
F246811415	2014	F246	2	48	2	1	21.8862	0	0	0	0	0	0	0	0		0	1	2	1	3	3	1	1	2
F246811416	2014	F246	1	53	2	0	23.3677	0	0	0	0	0	0	0	0	0	0	1	3	1	3	2	1	1	2
F246818215	2014	F246	2	61	1	1	23.9149	0	0	0	0	0	0	0	0	1	0	1	4	1	2	1	1	1	2
F246818216	2014	F246	1	68	1	1	23.7126	0	1	1	0	1	0	0	0	0	0	1	4	1	3	3	1	1	3
G243641415	2014	G243	2	59	3	1	24.4034	0	0	0	0	0	0	0	0	1	0	1	3	1	2	1	1	1	2
G243641416	2014	G243	1	61	3	1	22.884	0	1	0	0	0	0	0	0		0	1	4	1	2	3	1	1	2
G243644815	2014	G243	2	37	3	1	22.3651	0	0	1	1	0	0	0	0		1	0	1	1	2	3	1	1	2
G243661816	2014	G243	2	33	1	1	22.5161	0	0	0	1	0	0	0	0		0	0	1	1	2	2	1	1	1
G243673715	2014	G243	1	22	2	1	24.2978	0	0	0	0	0	0	0	0	1	0	1	1	0	3	1	1	1	2
G243675416	2014	G243	1	42	3	1	21.9838	0	0	0	1	0	0	0	0		0	1	2	1	3	3	1	1	3
G243683915	2014	G243	2	44	2	0	17.7348	0	0	1	0	1	0	0	0		0	0	2	0	2	3	1	0	1
G243683916	2014	G243	2	78	2	0	28.5932	0	1	0	0	0	0	0	0	0	0	0	5	0	1	1	1	1	2
G243687315	2014	G243	2	52	3	1	21.1094	0	0	0	0	0	0	0	0		0	1	3	1	1	3	1	1	2
G243689016	2014	G243	1	72	1	0	19.3835	0	0	1	0	0	0	0	0		0	0	5	1	1	1	1	1	2
G243694113	2014	G243	2	36	2	1	22.5685	1	0	0	1	0	0	0	0		0	0	1	1	2	1	1	1	1
G243694116	2014	G243	1	39	2	1	23.8316	1	0	0	1	0	0	0	0	0	0	0	1	1	2	3	1	1	2
G243740016	2014	G243	1	33	3	1	30.3902	1	0	0	1	0	0	0	0	1	0	1	1	1	2	2	1	1	2
G243755315	2014	G243	2	41	3	1	30.1329	0	0	0	0	0	0	0	0	1	0	1	2	1	1	1	1	1	2
G243755316	2014	G243	1	43	3	0	24.0575	0	0	0	1	1	1	0	0	1	0	1	2	1	2	3	1	1	3
G243794416	2014	G243	1	37	4	1	27.7767	0	0	0	1	0	0	0	0	1	0	1	1	0	2	2	1	1	2
G243811415	2014	G243	2	57	2	1	27.2872	0	1	1	0	1	0	0	0	1	0	1	3	1	1	3	1	1	2
G243813116	2014	G243	1	51	4	1	23.3691	0	0	0	0	0	0	0	0	1	0	1	3	1	2	3	1	1	3
G244714515	2014	G244	2	61	2	0	21.2443	0	0	0	0	0	0	0	0		0	1	4	1	1	2	1	1	2
G244714516	2014	G244	1	67	2	1	24.1579	0	0	0	0	0	0	0	0	0	0	0	4	1	1	1	1	1	2
G244726413	2014	G244	2	20	4	1	18.4468	0	0	0	0	0	0	0	0		0	1	1	0	3	1	1	1	3
G244726415	2014	G244	2	51	4	0	22.2767	0	0	0	0	0	0	0	0		0	1	3	1	2	1	1	1	2
G244731515	2014	G244	2	34	3	0	22.0172	1	0	0	0	0	0	0	0		0	0	1	1	3	1	1	1	2
G244741714	2014	G244	2	22	4	1	25.0116	0	0	0	0	0	0	0	0	1	0	0	1	0	3	2	1	1	2
G244741715	2014	G244	2	47	4	1	24.5907	0	0	0	0	0	0	0	0	1	0	1	2	1	2	2	1	1	2
G244748516	2014	G244	1	44	4	0	19.5075	1	0	0	0	0	0	0	0		0	1	2	1	2	2	1	1	1
G244758715	2014	G244	2	39	3	1	20.5155	0	0	0	0	0	0	0	0		0	0	1	1	2	1	1	1	2
G244758716	2014	G244	1	38	3	1	23.2879	0	0	0	1	0	0	0	0	1	0	1	1	1	2	2	1	1	2
G244775716	2014	G244	2	66	1	1	23.9781	0	1	0	0	0	0	0	0	1	0	1	4	0	1	3	1	1	2
G244782516	2014	G244	2	66	3	0	21.9298	0	0	0	0	1	1	1	0		0	1	4	0	1	1	1	1	1
G244789316	2014	G244	1	63	4	1	22.687	0	0	0	1	0	0	0	0		0	1	4	1	3	2	1	1	3
G244801214	2014	G244	1	20	4	1	21.6029	1	0	0	1	0	0	0	0		0	1	1	0	3	3	1	1	1
G244801216	2014	G244	2	47	4	1	22.7729	0	0	0	0	1	1	0	0		0	1	2	1	2	2	1	1	2
G244808015	2014	G244	2	32	3	1	27.7255	0	0	0	0	0	0	0	0	0	0	0	1	1	3	1	1	1	2
G244808016	2014	G244	1	32	3	0	27.1408	0	1	0	0	0	0	0	0	0	0	1	1	1	3	2	1	1	3
G244818215	2014	G244	2	41	3	1	25.4064	0	0	0	0	0	0	0	0	1	0	1	2	1	2	1	1	1	2
G244818216	2014	G244	1	45	3	1	24.986	0	0	0	0	1	1	1	0	1	0	1	2	1	3	3	1	1	2
G244823315	2014	G244	2	62	1	1	22.6504	0	1	1	0	1	1	1	0		0	1	4	1	1	1	1	1	1
G245721313	2014	G245	2	35	3	0	19.594	1	0	0	0	0	0	0	0		0	0	1	0	3	1	1	1	1
G245721314	2014	G245	1	39	3	1	22.5376	1	0	0	0	0	0	0	0		0	1	1	0	3	3	1	1	3
G245721315	2014	G245	2	64	3	1	25.0283	0	1	0	0	0	0	0	0	1	0	1	4	1	1	1	1	1	2
G245729815	2014	G245	2	22	2	1	30.4381	0	0	0	1	0	0	0	0	1	0	1	1	1	2	1	1	1	2
G245729816	2014	G245	1	24	2	0	16.9136	0	0	0	1	0	0	0	0		0	1	1	1	2	3	1	1	1
G245736616	2014	G245	1	65	2	0	20.8618	0	0	0	1	0	0	0	0		0	1	4	1	2	3	1	1	3
G245757015	2014	G245	2	66	1	1	26.6065	0	1	1	0	1	1	0	0	1	0	0	4	1	1	1	1	1	2
G245762115	2014	G245	1	31	3	1	27.8849	0	0	0	0	0	0	0	0	1	0	1	1	1	3	3	1	1	2
G245762116	2014	G245	2	32	3	1	26.4922	0	0	0	0	0	0	0	0	1	0	1	1	1	2	1	1	1	2
G245774013	2014	G245	1	21	2	1	22.5822	0	0	0	0	0	0	0	0		0	1	1	0	3	1	1	1	3
G245774014	2014	G245	2	19	2	1	18.6159	0	0	0	0	0	0	0	0		0	0	1	0	3	1	1	1	2
G245779115	2014	G245	2	65	3	0	24.053	0	1	0	0	0	0	0	0	1	0	1	4	1	1	1	1	1	2
G245779116	2014	G245	1	69	3	0	20.1233	0	0	0	1	0	0	0	0		0	1	4	1	1	3	1	1	1
G245784212	2014	G245	2	22	4	1	20.1632	0	0	0	0	0	0	0	0		0	0	1	0	3	1	1	1	1
G245784213	2014	G245	1	19	4	1	23.0363	0	0	0	0	0	0	0	0	0	0	1	1	0	3	1	1	1	2
G245784214	2014	G245	2	27	4	0	20.1652	0	0	0	0	0	0	0	0		0	0	1	0	3	2	1	1	3
G245784215	2014	G245	2	52	4	0	23.2141	0	0	0	0	0	0	0	0	1	0	1	3	1	2	1	1	1	1
G245784216	2014	G245	1	52	4	1	22.1895	0	0	0	0	1	1	0	0		1	1	3	1	3	3	1	1	3
G245789314	2014	G245	1	22	4	1	20.417	0	0	0	0	0	0	0	0		1	1	1	0	3	3	1	1	3
G245789315	2014	G245	2	50	4	1	22.9058	0	0	0	0	0	0	0	0		0	1	3	1	2	1	1	1	3
G245789316	2014	G245	1	54	4	1	22.1689	0	0	0	1	0	0	0	0		1	1	3	1	2	3	1	1	2
G245794414	2014	G245	1	23	4	0	35.7878	0	0	0	0	0	0	0	0	1	0	0	1	0	3	1	1	1	1
G245794415	2014	G245	2	44	4	0	22.6265	0	0	0	0	0	0	0	0		0	1	2	1	2	2	1	1	2
G245794416	2014	G245	1	46	4	0	26.6235	0	1	1	1	1	0	0	0	0	1	1	2	1	2	3	1	1	3
G245796115	2014	G245	2	61	2	1	23.7095	0	0	0	0	1	1	0	0	1	0	1	4	1	1	1	1	1	1
G245796116	2014	G245	1	66	2	1	23.088	0	1	1	0	1	1	0	0	1	0	1	4	1	1	2	1	1	2
G245799515	2014	G245	2	63	2	0	23.6059	0	0	0	0	0	0	0	0	1	0	1	4	1	2	2	1	1	2
G245799516	2014	G245	1	65	2	0	22.6331	0	1	1	0	1	0	0	0		0	1	4	1	2	1	1	1	2
G245808016	2014	G245	2	59	4	1	19.4553	0	0	0	0	0	0	0	0		0	0	3	1	2	1	1	1	2
G245816515	2014	G245	2	31	3	0	24.0444	0	0	0	0	0	0	0	0	0	0	1	1	1	3	1	1	1	3
G245818215	2014	G245	2	36	2	1	22.3999	0	0	0	0	0	0	0	0		0	0	1	0	3	1	1	1	2
G245818216	2014	G245	2	63	2	1	19.7086	0	0	0	0	0	0	0	0		0	1	4	0	1	3	1	1	2
G245823316	2014	G245	2	63	2	0	23.6874	0	0	0	0	0	0	0	0	0	0	0	4	0	1	2	1	1	2
G246690715	2014	G246	2	60	3	1	27.8833	0	0	0	0	0	0	0	0	0	0	1	4	1	1	1	1	1	2
G246697516	2014	G246	2	63	2	1	25.6715	1	1	0	0	0	0	0	0	1	0	1	4	0	1	2	1	1	3
G246709415	2014	G246	2	23	1	1	19.4825	0	0	0	0	0	0	0	0		0	0	1	0	3	1	1	1	2
G246721316	2014	G246	1	32	2	0	23.7389	0	0	0	0	0	0	0	0	1	0	0	1	1	3	2	1	1	2
G246738315	2014	G246	2	23	2	0	16.7509	0	0	0	0	0	0	0	0		0	0	1	0	3	2	1	1	2
G246738316	2014	G246	2	46	2	0	26.0831	0	0	0	0	0	0	0	0	1	0	0	2	0	2	3	1	1	2
G246750215	2014	G246	1	44	2	0	31.4359	0	1	1	0	0	0	0	0	0	1	0	2	1	3	2	1	1	2
G246750216	2014	G246	2	45	2	0	22.5955	0	0	0	0	0	0	0	0		0	0	2	1	3	2	1	1	3
G246784215	2014	G246	2	37	3	1	21.096	0	0	1	1	1	0	0	0		0	0	1	1	3	1	1	1	1
G246784216	2014	G246	1	42	3	1	27.2807	0	0	0	1	0	0	0	0	0	0	1	2	1	2	3	1	1	2
G246789315	2014	G246	1	32	3	1	30.9842	0	0	0	1	0	0	0	0	1	0	0	1	1	3	2	1	1	2
G246789316	2014	G246	2	33	3	1	20.54	0	0	0	0	0	0	0	0		0	1	1	1	3	2	1	1	2
G246797815	2014	G246	2	64	1	0	21.4641	0	1	1	0	1	1	1	1		0	1	4	1	1	1	1	1	2
H204723012	2014	H204	2	60	4	0	27.2718	0	1	0	0	0	0	0	0	1	0	1	4	1	1	1	0	1	2
H204723015	2014	H204	2	36	4	1	23.8482	0	0	0	0	0	0	0	0	1	0	1	1	1	3	2	0	1	3
H204723016	2014	H204	1	38	4	0	23.9187	0	0	0	0	0	0	0	0	1	0	1	1	1	3	2	0	1	3
H204736615	2014	H204	2	36	3	1	23.0883	0	0	0	0	0	0	0	0	1	0	1	1	1	3	2	0	1	2
H204736616	2014	H204	1	40	3	0	23.453	0	0	0	1	0	0	0	0	1	0	1	2	1	3	2	0	1	2
H204738315	2014	H204	2	37	4	0	24.4349	1	0	0	0	0	0	0	0	1	1	1	1	1	2	1	0	1	2
H204738316	2014	H204	1	40	4	0	22.1916	0	0	0	0	0	0	0	0		0	1	2	1	3	2	0	1	3
H204748515	2014	H204	2	36	2	1	20.2462	0	0	0	0	0	0	0	0		0	0	1	1	2	1	0	1	2
H204758715	2014	H204	2	37	4	1	21.2992	0	0	0	0	0	0	0	0		0	1	1	1	3	1	0	1	3
H204763815	2014	H204	2	57	2	0	33.3197	0	1	1	0	0	0	0	0	1	0	0	3	1	1	1	0	1	1
H204765515	2014	H204	2	44	4	1	26.3358	1	0	0	0	0	0	0	0	1	0	1	2	1	2	2	0	1	2
H204765516	2014	H204	1	43	4	0	24.8735	0	0	0	1	0	0	0	0	1	0	1	2	1	3	2	0	1	2
H204780815	2014	H204	2	42	2	0	17.2267	1	0	0	0	0	0	0	0		0	1	2	1	3	2	0	1	1
H204780816	2014	H204	1	44	2	1	23.5031	0	0	0	1	0	0	0	0	0	0	1	2	1	3	2	0	1	3
H204784215	2014	H204	2	44	3	1	20.2183	0	0	0	0	0	0	0	0		0	1	2	1	2	2	0	1	2
H204796116	2014	H204	1	57	3	1	25.3509	0	1	0	0	0	0	0	0	1	0	1	3	1	2	3	0	1	2
H204801215	2014	H204	2	47	4	1	21.4162	0	0	0	0	0	0	0	0		0	1	2	1	3	1	0	1	3
H204801216	2014	H204	1	46	4	1	27.0523	0	0	0	1	0	0	0	0	0	0	1	2	1	3	2	0	1	3
H204806312	2014	H204	2	61	3	0	24.4479	1	0	0	0	0	0	0	0	1	0	1	4	1	1	1	0	1	2
H204811415	2014	H204	2	32	4	0	27.4384	0	0	0	0	0	0	0	0	1	0	0	1	1	2	1	0	1	3
H204811416	2014	H204	1	42	4	1	29.7835	0	1	0	1	1	1	1	0	1	0	1	2	1	2	3	0	1	2
H204816515	2014	H204	2	38	4	1	22.4848	0	0	0	0	0	0	0	0		0	0	1	1	3	1	0	1	2
H205740015	2014	H205	2	59	3	1	25.4297	1	1	0	0	0	0	0	0	1	0	1	3	1	2	2	0	1	2
H205740016	2014	H205	1	64	3	0	24.0453	0	1	0	0	1	1	1	0	1	0	1	4	1	2	2	0	1	2
H205763815	2014	H205	2	66	1	0	23.0768	0	0	0	0	0	0	0	0	1	0	0	4	1	3	1	0	1	2
H205763816	2014	H205	1	68	1	1	20.6661	0	0	0	1	0	0	0	0		0	1	4	1	3	1	0	1	3
H205777413	2014	H205	2	33	3	0	24.3162	0	0	0	0	0	0	0	0	1	0	0	1	1	3	1	0	1	2
H205777414	2014	H205	1	35	3	0	26.5201	0	0	0	1	0	0	0	0	1	0	0	1	1	3	2	0	1	3
H205777415	2014	H205	2	60	3	1	27.2159	0	1	0	0	1	1	1	0	1	0	1	4	1	1	3	0	1	2
H205777416	2014	H205	1	63	3	0	27.2911	0	1	0	1	0	0	0	0	1	1	1	4	1	2	3	0	1	2
H205779116	2014	H205	1	68	2	1	21.6419	1	0	0	0	0	0	0	0		0	1	4	1	1	3	0	1	2
H205782516	2014	H205	2	45	3	1	19.6468	0	0	0	0	0	0	0	0		0	1	2	0	3	1	0	1	2
H205794415	2014	H205	2	72	4	1	23.6078	1	0	0	0	0	0	0	0	0	0	1	5	1	1	1	0	1	2
H205794416	2014	H205	1	76	4	0	22.0165	0	1	0	0	0	0	0	0		0	0	5	1	1	1	0	1	2
H205796116	2014	H205	1	67	2	1	24.9681	1	1	0	0	1	1	1	0	1	0	1	4	1	1	3	0	1	3
H205806316	2014	H205	2	70	2	0	22.7938	0	0	0	0	0	0	0	0		0	1	5	0	1	1	0	1	2
H205809716	2014	H205	1	76	4	1	24.8264	1	1	0	0	0	0	0	0	1	0	1	5	1	1	3	0	1	2
H205811413	2014	H205	2	23	2	1	18.0103	0	0	0	0	0	0	0	0		0	0	1	0	3	1	0	1	3
H205811414	2014	H205	2	48	2	1	26.5593	0	0	0	0	0	0	0	0	1	0	1	2	1	2	1	0	1	3
H205811416	2014	H205	2	72	2	0	28.1606	0	0	1	0	0	0	0	0	1	0	1	5	0	1	1	0	1	2
H205818214	2014	H205	2	20	2	0	18.7559	0	0	0	0	0	0	0	0		0	0	1	0	3	1	0	1	3
H205818215	2014	H205	2	50	2	0	20.3738	0	0	0	0	0	0	0	0		0	1	3	1	2	3	0	1	3
H205823315	2014	H205	2	74	4	1	25.4198	0	1	0	0	1	1	1	0	0	0	1	5	1	1	1	0	1	1
H205823316	2014	H205	1	78	4	1	21.1652	0	1	0	0	0	0	0	0		0	1	5	1	2	3	0	1	2
H206738315	2014	H206	2	35	3	1	23.0435	0	0	0	0	0	0	0	0	0	0	0	1	1	3	1	0	1	2
H206745116	2014	H206	2	62	3	0	23.2692	0	1	1	1	0	0	0	0	1	0	1	4	0	1	1	0	1	3
H206751914	2014	H206	1	20	4	1	21.1206	0	0	0	0	0	0	0	0		0	0	1	0	3	2	0	1	3
H206751916	2014	H206	2	49	4	1	26.0332	0	0	0	0	0	0	0	0	1	0	0	2	1	2	1	0	1	3
H206755313	2014	H206	2	52	2	0	22.9087	1	1	0	0	0	0	0	0		0	1	3	1	1	1	0	1	2
H206762115	2014	H206	2	40	3	1	22.8918	1	0	0	0	0	0	0	0		0	0	2	1	3	1	0	1	2
H206767213	2014	H206	2	62	4	1	22.8698	1	0	0	0	0	0	0	0		0	1	4	1	1	1	0	1	2
H206767216	2014	H206	1	36	4	1	25.5613	0	0	0	1	0	0	0	0	1	0	1	1	1	3	2	0	1	2
H206772313	2014	H206	1	79	2	0	22.1538	0	1	1	0	1	0	0	0		0	0	5	1	3	1	0	1	3
H206772314	2014	H206	1	19	2	1	23.0361	0	0	0	0	0	0	0	0	0	1	1	1	0	3	1	0	1	3
H206772315	2014	H206	1	22	2	0	25.6163	0	0	0	0	0	0	0	0	1	1	0	1	0	3	2	0	1	3
H206780815	2014	H206	2	66	1	0	25.2872	0	1	0	0	1	1	0	0	1	0	0	4	1	1	1	0	1	1
H206784215	2014	H206	2	30	4	0	16.5141	0	0	0	0	0	0	0	0		0	0	1	1	3	2	0	1	1
H206789314	2014	H206	2	20	4	0	17.166	1	0	0	0	0	0	0	0		0	0	1	0	3	2	0	1	3
H206794415	2014	H206	2	39	4	1	24.5677	0	0	1	1	1	0	0	0	1	0	1	1	1	3	1	0	1	3
H206794416	2014	H206	1	42	4	1	24.9121	0	0	0	1	0	0	0	0	1	0	1	2	1	3	2	0	1	2
H206799514	2014	H206	1	30	4	0	25.2939	0	0	0	0	0	0	0	0	1	1	1	1	0	3	2	0	1	1
H206799515	2014	H206	2	56	4	1	27.9639	0	1	1	0	1	1	1	1	1	0	1	3	1	1	1	0	1	3
H206811414	2014	H206	1	58	2	1	26.0208	0	1	0	0	0	0	0	0	0	0	1	3	1	1	3	0	1	2
H206811415	2014	H206	2	65	2	0	24.2229	0	1	0	0	1	1	0	0	1	0	1	4	1	1	1	0	1	2
H206816514	2014	H206	2	31	3	1	16.9199	0	0	0	0	0	0	0	0		0	0	1	1	3	1	0	1	2
H206816516	2014	H206	2	54	3	0	21.0288	1	0	0	0	1	1	0	0		0	1	3	0	2	1	0	1	1
H206819914	2014	H206	1	28	4	1	20.9885	0	0	0	1	0	0	0	0		1	0	1	0	3	2	0	1	2
H206819915	2014	H206	2	56	4	1	21.5295	1	0	0	0	0	0	0	0		0	1	3	1	2	2	0	1	3
H206819916	2014	H206	1	61	4	1	26.1178	0	0	0	0	0	0	0	0	0	0	1	4	1	3	3	0	1	2
H207699215	2014	H207	2	54	3	1	21.1287	1	0	0	0	0	0	0	0		0	1	3	1	2	1	0	1	1
H207706015	2014	H207	2	50	2	0	21.1432	0	1	0	0	0	0	0	0		0	1	3	1	3	1	0	1	2
H207724715	2014	H207	2	19	3	1	21.6573	0	0	0	0	0	0	0	0		0	0	1	0	3	1	0	1	2
H207724716	2014	H207	2	46	3	1	22.7112	0	0	0	0	0	0	0	0		0	1	2	1	2	2	0	1	2
H207738314	2014	H207	2	29	2	0	23.2782	0	0	0	0	0	0	0	0	1	0	1	1	1	2	3	0	1	3
H207738316	2014	H207	2	54	2	0	21.4885	0	0	0	0	0	0	0	0		0	1	3	0	1	1	0	1	3
H207746816	2014	H207	1	39	2	1	23.8941	0	1	0	0	0	0	0	0	1	0	1	1	1	2	2	0	1	3
H207763815	2014	H207	2	65	2	0	26.126	0	1	0	0	1	1	0	0	1	0	1	4	1	2	1	0	1	3
H207763816	2014	H207	1	67	2	0	22.7635	0	1	0	0	0	0	0	0		0	1	4	1	3	1	0	1	3
H207768915	2014	H207	2	34	3	1	19.2098	0	0	0	0	0	0	0	0		0	0	1	1	3	2	0	1	2
H207768916	2014	H207	1	36	3	0	25.1712	1	0	0	1	0	0	0	0	0	0	0	1	1	3	2	0	1	2
H207775713	2014	H207	2	32	1	0	19.9084	0	0	0	0	0	0	0	0		0	1	1	1	3	2	0	1	3
H207775714	2014	H207	1	36	1	1	30.3441	1	1	1	0	1	0	0	0	1	0	1	1	1	3	2	0	1	2
H207775715	2014	H207	2	59	1	0	27.4429	0	1	0	0	0	0	0	0	0	0	0	3	1	2	1	0	1	1
H207775716	2014	H207	1	64	1	1	27.4748	1	1	1	0	1	1	1	1	1	0	0	4	1	1	3	0	1	2
H207780815	2014	H207	2	30	4	0	20.1231	0	0	0	0	0	0	0	0		0	1	1	1	2	3	0	1	2
H207785915	2014	H207	2	35	3	0	25.9585	0	0	0	0	0	0	0	0	1	0	1	1	1	3	2	0	1	2
H207785916	2014	H207	1	36	3	1	26.5939	0	0	0	1	0	0	0	0	1	1	1	1	1	3	2	0	1	2
H207796115	2014	H207	2	31	3	0	20.6219	0	0	0	0	0	0	0	0		0	1	1	1	3	2	0	1	2
H207796116	2014	H207	1	33	3	0	21.5156	0	0	0	1	0	0	0	0		0	1	1	1	3	2	0	1	1
H207801216	2014	H207	2	72	2	1	22.7346	0	1	1	0	1	1	1	0		0	1	5	0	1	3	0	1	2
H207814814	2014	H207	2	31	4	0	19.9461	0	0	0	0	0	0	0	0		0	1	1	0	3	2	0	1	2
H207814815	2014	H207	1	34	4	1	22.2619	0	0	0	0	0	0	0	0		0	0	1	0	3	2	0	1	2
H207814816	2014	H207	2	59	4	1	20.3886	0	0	0	0	0	0	0	0		0	1	3	0	2	3	0	1	2
H207821615	2014	H207	2	31	4	0	20.614	0	0	0	1	0	0	0	0		1	1	1	1	3	2	0	1	1
H207821616	2014	H207	1	33	4	1	21.1864	1	0	0	1	0	0	0	0		1	1	1	1	2	3	0	1	2
H208712815	2014	H208	2	54	3	1	24.7609	0	0	0	0	0	0	0	0	1	0	0	3	1	2	1	0	1	3
H208717913	2014	H208	1	37	2	1	23.8585	0	1	0	0	0	0	0	0	1	1	1	1	0	2	2	0	1	3
H208717914	2014	H208	2	65	2	0	28.4436	0	1	0	0	0	0	0	0	1	0	1	4	0	1	1	0	1	1
H208721314	2014	H208	2	40	4	1	28.4668	0	0	0	0	0	0	0	0	1	0	1	2	1	2	3	0	1	2
H208721315	2014	H208	1	41	4	1	20.6746	0	0	0	0	0	0	0	0		1	1	2	1	3	2	0	1	3
H208721316	2014	H208	2	65	4	1	26.0931	0	1	1	0	1	0	0	0	1	0	1	4	0	1	2	0	1	3
H208726415	2014	H208	2	55	2	0	22.1386	0	1	1	0	1	0	0	0		0	0	3	1	1	1	0	1	3
H208726416	2014	H208	1	64	2	0	19.7412	0	0	0	1	0	0	0	0		0	0	4	1	1	1	0	1	2
H208729816	2014	H208	2	57	1	0	22.0317	0	0	0	0	0	0	0	0		0	1	3	0	1	1	0	1	3
H208741716	2014	H208	2	53	2	0	26.4403	0	1	0	1	0	0	0	0	1	1	0	3	1	1	1	0	1	2
H208745113	2014	H208	1	31	2	1	26.5493	0	0	0	1	0	0	0	0	1	0	0	1	0	2	3	0	1	3
H208787614	2014	H208	2	26	3	1	19.7356	0	0	0	0	0	0	0	0		0	1	1	0	3	2	0	1	3
H208796116	2014	H208	1	77	1	0	27.3716	0	0	0	0	0	0	0	0	0	0	0	5	1	1	3	0	1	3
H208802916	2014	H208	2	61	2	0	24.1808	0	0	0	0	0	0	0	0	0	0	1	4	0	1	1	0	1	1
H208806315	2014	H208	2	63	4	1	21.7851	1	0	0	0	1	1	1	0		0	1	4	1	1	1	0	1	1
H208814815	2014	H208	2	59	2	0	21.0419	0	0	0	0	0	0	0	0		0	0	3	1	1	1	0	1	2
H208821615	2014	H208	2	38	1	1	25.7563	0	0	0	0	0	0	0	0	1	0	0	1	1	2	2	0	1	2
H209672016	2014	H209	1	72	1	1	23.2747	0	0	0	0	1	1	1	0	0	0	1	5	1	1	3	0	1	3
H209677116	2014	H209	2	75	2	0	20.6027	0	1	0	0	0	0	0	0		1	1	5	0	1	1	0	1	2
H209692416	2014	H209	1	66	3	0	23.379	1	1	0	0	0	0	0	0	1	0	1	4	1	1	3	0	1	2
H209721313	2014	H209	1	39	2	0	24.0786	1	0	0	1	0	0	0	0	0	1	0	1	1	2	3	0	1	2
H209721315	2014	H209	1	41	2	0	21.062	1	1	0	1	0	0	0	0		0	1	2	1	2	3	0	1	3
H209721316	2014	H209	1	64	2	0	23.5553	1	1	0	1	0	0	0	0	1	0	0	4	0	1	1	0	1	2
H209757016	2014	H209	2	54	2	0	25.4132	0	0	0	0	1	1	0	0	0	0	1	3	0	1	2	0	1	3
H209762116	2014	H209	1	59	3	0	26.1392	0	1	0	0	0	0	0	0	0	1	1	3	1	1	3	0	1	2
H209782515	2014	H209	2	58	3	0	18.856	0	1	0	0	0	0	0	0		0	1	3	1	1	2	0	1	2
H209782516	2014	H209	1	65	3	0	30.2722	1	1	0	0	1	1	0	0	1	0	1	4	1	1	3	0	1	2
H209787616	2014	H209	1	60	2	0	24.5298	0	1	1	0	0	0	0	0	1	1	0	4	1	2	1	0	1	1
H209794415	2014	H209	2	47	2	0	23.4107	0	0	0	0	0	0	0	0	1	1	1	2	1	2	2	0	1	3
H209794416	2014	H209	1	49	2	1	24.4476	0	0	0	1	0	0	0	0	0	1	1	2	1	1	2	0	1	2
H209816516	2014	H209	1	57	2	0	26.6093	0	1	0	0	0	0	0	0	1	0	1	3	1	1	3	0	1	3
H209823315	2014	H209	2	68	1	1	22.3861	1	1	0	0	0	0	0	0		0	1	4	1	1	1	0	1	2
H209823316	2014	H209	1	73	1	0	24.7445	0	1	0	0	0	0	0	0	0	0	1	5	1	1	1	0	1	2
H210711116	2014	H210	2	47	1	1	24.2394	0	0	0	1	0	0	0	0	1	1	0	2	0	2	1	0	1	1
H210716215	2014	H210	2	61	3	0	24.9213	0	0	0	0	1	1	1	0	1	0	1	4	1	1	3	0	1	3
H210717914	2014	H210	2	19	2	1	20.7506	0	0	0	1	0	0	0	0		1	0	1	0	2	2	0	1	2
H210717915	2014	H210	2	44	2	1	23.7203	1	0	0	1	0	0	0	0	1	1	0	2	0	2	2	0	1	3
H210724714	2014	H210	1	22	2	1	27.0226	0	0	0	1	0	0	0	0	1	0	1	1	0	3	3	0	1	3
H210724715	2014	H210	2	52	2	1	25.3988	1	1	0	0	1	1	1	0	1	0	1	3	1	2	1	0	1	2
H210726415	2014	H210	2	64	1	0	27.3319	0	1	0	0	0	0	0	0	0	0	1	4	1	1	1	0	1	1
H210729816	2014	H210	1	53	3	0	23.6613	0	1	0	1	0	0	0	0	0	1	1	3	1	1	3	0	1	3
H210731515	2014	H210	2	63	3	1	25.6318	0	1	0	0	0	0	0	0	1	0	1	4	1	1	2	0	1	2
H210731516	2014	H210	1	69	3	0	27.1496	1	1	0	0	1	1	0	0	0	0	1	4	1	1	1	0	1	2
H210734913	2014	H210	2	21	3	1	19.5859	0	0	0	0	0	0	0	0		0	1	1	0	3	2	0	1	3
H210734915	2014	H210	2	46	3	0	22.8914	0	0	0	0	0	0	0	0		0	1	2	1	1	1	0	1	2
H210734916	2014	H210	1	47	3	1	29.4722	0	1	0	0	0	0	0	0	1	1	1	2	1	2	3	0	1	3
H210736615	2014	H210	1	66	2	0	25.677	0	0	0	0	0	0	0	0	0	0	0	4	1	3	2	0	1	3
H210746814	2014	H210	2	39	2	1	23.1578	0	0	0	0	0	0	0	0	1	0	0	1	0	3	2	0	1	3
H210746815	2014	H210	2	42	2	0	28.6751	0	0	0	0	0	0	0	0	1	0	0	2	0	3	1	0	1	3
H210746816	2014	H210	2	75	2	1	26.8092	1	1	0	0	1	1	1	0	1	0	1	5	0	1	1	0	1	3
H210750215	2014	H210	2	37	2	0	20.8992	0	0	0	0	0	0	0	0		0	0	1	1	3	1	0	1	2
H210750216	2014	H210	1	36	2	1	28.6252	0	0	0	0	0	0	0	0	1	0	0	1	1	3	2	0	1	3
H210751915	2014	H210	2	41	2	1	21.0741	0	1	0	0	0	0	0	0		0	1	2	1	2	2	0	1	2
H210751916	2014	H210	1	46	2	1	23.9449	0	0	0	1	0	0	0	0	0	0	1	2	1	3	3	0	1	2
H210765515	2014	H210	2	65	3	1	19.2746	1	0	0	0	0	0	0	0		0	0	4	1	2	1	0	1	2
H210821615	2014	H210	2	46	4	0	22.8165	1	0	0	0	0	0	0	0		0	1	2	1	3	2	0	1	2
H210821616	2014	H210	1	46	4	1	23.0419	1	0	0	1	0	0	0	0	1	1	1	2	1	3	2	0	1	3
H211714515	2014	H211	2	35	2	1	24.0311	0	0	0	0	0	0	0	0	0	0	0	1	1	2	1	0	1	3
H211721315	2014	H211	2	28	2	1	19.3272	0	0	0	0	0	0	0	0		0	0	1	1	3	1	0	1	2
H211726413	2014	H211	1	22	3	1	27.8893	0	0	0	0	0	0	0	0	1	0	0	1	0	3	1	0	1	3
H211726414	2014	H211	1	25	3	1	25.3509	0	0	0	0	0	0	0	0	1	0	0	1	0	3	1	0	1	2
H211726415	2014	H211	2	50	3	1	25.0203	0	0	0	0	0	0	0	0	1	0	1	3	1	2	3	0	1	3
H211726416	2014	H211	1	54	3	1	25.8775	1	0	0	1	0	0	0	0	1	0	0	3	1	1	3	0	1	1
H211740015	2014	H211	2	69	1	1	18.3364	0	0	0	0	0	0	0	0		0	1	4	1	1	1	0	1	1
H211751915	2014	H211	2	43	3	1	21.381	1	1	0	0	0	0	0	0		0	1	2	1	2	1	0	1	3
H211751916	2014	H211	1	47	3	0	22.172	0	0	0	1	0	0	0	0		0	1	2	1	3	2	0	1	2
H211758715	2014	H211	2	68	4	0	23.8348	0	1	0	0	0	0	0	0	1	0	1	4	1	1	2	0	1	2
H211772316	2014	H211	1	73	1	0	24.2693	0	0	1	0	0	0	0	0	1	0	1	5	1	1	3	0	1	2
H211775715	2014	H211	2	30	2	1	20.8087	0	0	0	0	0	0	0	0		0	1	1	1	3	1	0	1	3
H211789315	2014	H211	2	57	3	1	21.7433	0	1	0	0	0	0	0	0		0	1	3	1	2	2	0	1	2
H211794415	2014	H211	2	35	4	1	19.8819	1	0	0	0	0	0	0	0		0	1	1	1	3	2	0	1	3
H211801215	2014	H211	2	38	3	1	19.9594	0	0	0	0	0	0	0	0		0	0	1	1	3	1	0	1	2
H211801216	2014	H211	1	42	3	1	17.501	0	0	0	0	0	0	0	0		0	1	2	1	3	2	0	1	3
H211808015	2014	H211	2	75	2	0	25.9012	0	0	1	0	1	0	0	0	0	0	1	5	1	1	1	0	1	3
H211819915	2014	H211	2	34	3	0	18.9078	0	0	0	0	0	0	0	0		0	0	1	1	3	1	0	1	2
H212692415	2014	H212	2	63	2	1	24.5633	1	1	1	0	1	0	0	0	0	0	1	4	1	1	1	0	0	1
H212699215	2014	H212	2	52	3	0	26.59	0	0	0	0	0	0	0	0	1	0	1	3	1	1	3	0	1	2
H212699216	2014	H212	1	68	3	1	22.2368	1	0	0	0	0	0	0	0		0	1	4	1	2	1	0	1	3
H212707715	2014	H212	2	37	4	0	20.1951	0	0	0	0	0	0	0	0		0	1	1	1	2	3	0	1	2
H212707716	2014	H212	1	37	4	0	23.5662	0	0	0	0	0	0	0	0	0	0	1	1	1	2	2	0	1	2
H212723015	2014	H212	2	52	2	0	22.6591	1	0	0	0	0	0	0	0		0	0	3	1	1	3	0	1	2
H212723016	2014	H212	1	55	2	0	23.1125	0	0	0	0	1	1	0	0	1	1	0	3	1	1	3	0	1	3
H212729815	2014	H212	2	55	1	0	25.058	0	0	0	0	0	0	0	0	0	0	1	3	1	3	1	0	0	1
H212748515	2014	H212	2	54	4	1	23.408	0	0	0	0	0	0	0	0	1	0	1	3	1	2	3	0	1	3
H212748516	2014	H212	1	56	4	1	27.7315	0	0	1	0	1	0	0	0	1	0	1	3	1	2	3	0	1	2
H212755316	2014	H212	1	58	2	0	19.7677	0	1	0	1	0	0	0	0		1	0	3	1	1	1	0	1	2
H212763814	2014	H212	2	57	4	0	23.1607	0	0	0	0	1	1	0	0	1	0	1	3	0	2	2	0	1	1
H212763816	2014	H212	2	63	4	0	26.3193	1	1	0	0	1	1	1	0	1	0	1	4	0	2	2	0	1	2
H212779114	2014	H212	2	31	4	0	23.9945	0	0	0	0	0	0	0	0	1	0	1	1	0	3	2	0	1	3
H212785916	2014	H212	1	35	4	0	32.4422	0	0	0	1	0	0	0	0	0	1	1	1	1	2	3	0	1	2
H213721315	2014	H213	2	28	3	0	24.0346	0	0	0	0	0	0	0	0	1	0	0	1	1	3	1	0	1	2
H213721316	2014	H213	1	30	3	0	27.2343	0	0	0	1	1	1	0	0	1	0	0	1	1	3	3	0	1	2
H213728114	2014	H213	1	32	4	1	22.712	0	0	0	1	0	0	0	0		0	1	1	0	3	3	0	1	3
H213728115	2014	H213	2	57	4	0	23.0113	0	0	0	0	0	0	0	0	0	0	1	3	1	1	3	0	1	3
H213728116	2014	H213	1	58	4	0	25.204	1	0	1	1	1	0	0	0	1	0	0	3	1	2	3	0	1	3
H213746815	2014	H213	2	54	3	0	26.2911	0	0	0	0	0	0	0	0	1	0	1	3	1	2	1	0	1	2
H213746816	2014	H213	1	55	3	0	25.336	0	0	0	0	0	0	0	0	0	0	1	3	1	2	3	0	1	3
H213751916	2014	H213	2	42	3	1	28.6409	0	0	0	0	0	0	0	0	1	0	1	2	0	2	3	0	1	3
H213753615	2014	H213	2	49	3	1	29.9437	0	1	0	0	0	0	0	0	1	0	1	2	1	2	3	0	1	2
H213753616	2014	H213	1	53	3	0	24.841	1	1	0	0	0	0	0	0	0	0	0	3	1	1	3	0	1	3
H213763816	2014	H213	2	43	3	1	21.6736	0	1	0	0	0	0	0	0		0	1	2	0	2	2	0	1	2
H213775715	2014	H213	2	47	4	0	22.1855	0	0	0	0	0	0	0	0		1	1	2	1	2	3	0	1	2
H213785915	2014	H213	2	55	3	0	19.5389	0	1	0	0	0	0	0	0		0	1	3	1	1	3	0	1	1
H213791015	2014	H213	2	36	2	0	22.1436	0	0	0	0	0	0	0	0		0	0	1	1	3	1	0	1	1
H213797814	2014	H213	1	23	4	0	21.0759	0	0	0	1	0	0	0	0		0	0	1	0	3	2	0	1	3
H213802915	2014	H213	2	35	4	0	21.3373	0	0	0	0	0	0	0	0		0	1	1	1	3	2	0	1	3
H213802916	2014	H213	1	34	4	1	23.3456	0	1	0	1	0	0	0	0	1	0	1	1	1	3	2	0	1	2
H213818215	2014	H213	2	34	3	0	28.3413	1	0	0	0	0	0	0	0	0	0	0	1	1	1	1	0	1	3
H213818216	2014	H213	1	36	3	0	24.6723	0	0	0	0	0	0	0	0	0	0	0	1	1	3	3	0	1	3
H213819915	2014	H213	2	51	3	1	23.3958	0	0	0	0	1	1	1	0	1	0	1	3	1	2	2	0	1	1
H213819916	2014	H213	1	55	3	1	24.4182	1	0	0	0	0	0	0	0	1	0	0	3	1	2	2	0	1	2
[truncated: 20,025 more rows]
